# Supplementary material for: Stability of Imprinting and Differentiation Capacity in Naïve Human Cells Induced by Chemical Inhibition of CDK8 and CDK19
Source: Cells. 2021 Apr 12;10(4):876. doi: 10.3390/cells10040876 (PMC8069959; doi:10.3390/cells10040876)
Supplement: Supplementary file 1 [file cells-10-00876-s001.zip]

Archive with 9 entries (8 files):
- Supplementary Table 1.xlsx
- __MACOSX/
- __MACOSX/._Supplementary Table 1.xlsx
- Supplementary Table 2.xlsx
- __MACOSX/._Supplementary Table 2.xlsx
- Supplementary Table 3.xlsx
- __MACOSX/._Supplementary Table 3.xlsx
- Supplementary Table 4.xlsx
- __MACOSX/._Supplementary Table 4.xlsx
