# Supplementary material for: Stability of Imprinting and Differentiation Capacity in Naïve Human Cells Induced by Chemical Inhibition of CDK8 and CDK19
Source: Cells. 2021 Apr 12;10(4):876. doi: 10.3390/cells10040876 (PMC8069959; doi:10.3390/cells10040876)
Supplement: Supplementary file 1 [file cells-10-00876-s001.zip › Supplementary Table 1.xlsx]

## Sheet: legend
Supplementary Table 1: primers used in this study
Sheet#2: List of primers used for mRNA expression analyses by qRT-PCR. Sheet#3: List of primers used for DNA methylation analyses.

## Sheet: qRT-PCR
Primer	Forward Sequence (5’  3’)	Reverse Sequence (5’  3’)
CD38	AGACTGCCAAAGTGTATGGGA	GCAAGGTACGGTCTGAGTTCC
ELF5	AGTCTGCACTGACATTTTCTCATC	CAGAAGTCCTAGGGGCAGTC
GATA3	TGCAGGAGCAGTATCATGAAGCCT	GCATCAAACAACTGTGGCCAGTGA
NANOG	TTTCAGAGACAGAAATACCTCAGC	TCACACCATTGCTATTCTTCG
PRDM1	AACTTCTTGTGTGGTATTGTCGG	CAGTGCTCGGTTGCTTTAGAC

## Sheet: DNA methylation
Target	Forward Primer (5’  3’)	Reverse Primer (5’  3’)	Sequencing Primer (5’  3’)
MEST	AAGGGGGTTTTGTTTTTTTAATTGTG	[Btn]AACCCCACAAACTACCCACAAACC	TTGTTGTAAAGGAAATTT
PEG10	TTGGTTTAGGTGTGGGATTTT	[Btn]AAACATTCTAAAATACTACTCCATCTC	AGGTGTGGGATTTTATT
SNRPN	AGGGAGTTGGGATTTTTGT	[Btn]ACTCCAAATCCTAAAAACTTAAAATATCT	GGAGTTGGGATTTTTGTAT
