# Supplementary material for: Stability of Imprinting and Differentiation Capacity in Naïve Human Cells Induced by Chemical Inhibition of CDK8 and CDK19
Source: Cells. 2021 Apr 12;10(4):876. doi: 10.3390/cells10040876 (PMC8069959; doi:10.3390/cells10040876)
Supplement: Supplementary file 1 [file cells-10-00876-s001.zip › Supplementary Table 2.xlsx]

## Sheet: legend
Supplementary Table 2: RNA-seq analysis of short-term human PSCs adapted to culture in Primed or CDK8/19i conditions
Sheet#2: Gene expression (FPKM; base mean is expression in the control primed condition) and Log2 fold-change detected by RNAseq in human PSCs adapted to primed or CDK8/19i conditions. List of average expression data of all identified genes in primed versus CDK8/19i conditions (see Methods for culture details) in four cell lines (D2#2, D2#4, HERVH and H1). Raw data were obtained from GSE127186 (L…

## Sheet: short-term DEG
entrez	baseMean	log2FoldChange	lfcSE	stat	pvalue	padj	external_gene_name	Shrunklog2FoldChange
116179	1.47672	3.99332	1.73633	2.29986	0.0214559		TGM7	0.143187
284424	3.10561	3.90467	1.31531	2.96864	0.00299124		MIR7-3HG	0.271003
100507489	0.969828	3.66212	2.33144	1.57075	0.11624		RP11-439L18.3	0.0848154
84215	4.03084	3.55995	1.20977	2.94267	0.00325396		ZNF541	0.319941
326	51.3957	3.46325	0.612243	5.65665	1.54353e-08	1.90951e-06	AIRE	0.918875
1392	2.40395	3.45374	1.43423	2.40807	0.0160371		CRH	0.189171
23743	0.989323	3.42777	2.33142	1.47025	0.141495		BHMT2	0.0843948
158248	0.742047	3.41896	2.49905	1.36811	0.171279		TTC16	0.0761717
10143	1.13486	3.38138	2.14467	1.57664	0.114878		CLEC3A	0.0809946
2840	4.76964	3.36789	1.14661	2.93726	0.00331126		GPR17	0.308027
692208	1.00769	3.35546	2.0677	1.62279	0.104633		SNORD91B	0.0907311
54456	2.03094	3.32552	1.59389	2.08641	0.0369414		MOV10L1	0.142297
56901	3.01686	3.322	1.41732	2.34386	0.0190851		NDUFA4L2	0.184243
131669	1.08691	3.21445	1.76189	1.82444	0.0680863		UROC1	0.107498
3239	2.53081	3.19294	1.48014	2.15719	0.0309906		HOXD13	0.166591
389208	0.761912	3.15099	2.46868	1.27639	0.201819		TMPRSS11F	0.0704088
7180	1.00707	3.1479	2.06546	1.52407	0.127492		CRISP2	0.0896141
100505921	0.986758	3.10929	1.82636	1.70246	0.08867		AC009473.1	0.102594
100133172	0.953776	3.09109	2.13133	1.45031	0.146973		FAM66A	0.0899879
1830	22.6094	3.08839	0.553701	5.57772	2.43693e-08	2.80604e-06	DSG3	0.920593
23620	3.44636	3.08588	1.24329	2.48203	0.0130637		NTSR2	0.213968
54757	72.2696	3.07466	0.451425	6.81099	9.69264e-12	2.84489e-09	FAM20A	1.02511
387332	1.14444	3.06437	2.1315	1.43766	0.15053		TBPL2	0.0788775
136288	20.665	3.0393	0.649449	4.67981	2.87143e-06	0.000162198	C7orf57	0.713493
29850	0.583997	2.99688	3.26585	0.917643	0.358806		TRPM5	0.0348204
645700	3.12049	2.98185	1.29002	2.31148	0.0208066		ZNF890P	0.211545
170482	1.72174	2.97383	1.60604	1.85165	0.0640757		CLEC4C	0.130419
100131390	3.59776	2.97087	1.21752	2.44011	0.0146829		SP9	0.264626
253868	72.294	2.96011	0.426289	6.9439	3.8142e-12	1.25763e-09	C20orf166-AS1	1.16063
948	7.67811	2.95935	0.855399	3.45961	0.000540952		CD36	0.493086
222698	3.59281	2.94472	1.05464	2.79217	0.00523563		NKAPL	0.346402
5745	67.6664	2.87095	0.944539	3.03952	0.00236955	0.0302643	PTH1R	0.21336
3887	1.43492	2.86531	2.04526	1.40095	0.161228		KRT81	0.100033
8115	5.53773	2.85744	0.972803	2.93732	0.00331058		TCL1A	0.325614
1588	1.43602	2.85431	1.88808	1.51175	0.130596		CYP19A1	0.0965925
390616	1.14706	2.84801	1.68076	1.69448	0.0901741		ANKRD34C	0.123516
54514	1.27191	2.83505	1.87577	1.51141	0.130685		DDX4	0.0928891
5407	1.83196	2.82344	1.41422	1.99646	0.0458839		PNLIPRP1	0.162492
152573	236.665	2.81061	0.481251	5.84022	5.21305e-09	7.36172e-07	SHISA3	0.799446
131450	6.59539	2.8037	1.08398	2.58648	0.00969605		CD200R1	0.239677
128826	7.08829	2.78904	0.918403	3.03683	0.00239077		C20orf166	0.384809
389075	0.738109	2.77044	2.34931	1.17925	0.238297		RESP18	0.0548196
3747	3.84055	2.7643	1.11511	2.47894	0.0131773		KCNC2	0.254485
170302	5.01432	2.76397	1.18532	2.33182	0.01971		ARX	0.19754
442425	25.3022	2.75999	0.846413	3.2608	0.00111097	0.0176166	FOXB2	0.265168
645027	1.52453	2.7511	1.6104	1.70834	0.0875736		EVPLL	0.130335
4057	23.6613	2.74419	0.642139	4.27351	1.92417e-05	0.000783364	LTF	0.62745
58	627.211	2.74105	0.739669	3.70579	0.000210735	0.00507153	ACTA1	0.444703
717	5.47146	2.73074	0.900167	3.03359	0.0024166		C2	0.384106
387715	0.483375	2.71662	3.74094	0.726186	0.467725		ARMS2	0.0358017
56955	0.749269	2.7153	2.3112	1.17484	0.240058		MEPE	0.0566721
1311	11.7032	2.70112	0.612296	4.41145	1.02679e-05	0.000465814	COMP	0.71304
128876	2.78322	2.69152	1.1621	2.31608	0.020554		FAM83C	0.261582
285441	0.771311	2.67131	2.16319	1.2349	0.216869		F11-AS1	0.0762883
80309	1.31167	2.66941	1.87758	1.42173	0.155106		SPHKAP	0.0798358
116933	1.3107	2.66405	1.77049	1.5047	0.132401		CLRN1-AS1	0.0979244
10875	0.854529	2.66387	2.91952	0.912432	0.361542		FGL2	0.0339071
163742	2.0523	2.65585	1.46652	1.81099	0.0701425		SLC25A3P1	0.140386
79785	2.24338	2.65273	1.47952	1.79296	0.0729786		RERGL	0.148931
100506497	1.31414	2.63945	1.95627	1.34922	0.177265		CTB-113D17.1	0.0728283
4113	7.24013	2.63312	1.16713	2.25606	0.024067		MAGEB2	0.216302
3231	2.46845	2.63247	1.23164	2.13737	0.0325677		HOXD1	0.209554
100507012	0.599949	2.62415	3.13192	0.837874	0.402101		RP11-168E14.1	0.0467619
124773	0.836718	2.61302	2.53972	1.02886	0.303545		C17orf64	0.0354368
64399	25.962	2.60667	0.745716	3.49553	0.000473114	0.00943015	HHIP	0.402403
123103	1.56095	2.60597	1.57063	1.65918	0.0970795		KLHL33	0.14267
4634	6.47335	2.60264	1.21154	2.14821	0.0316973		MYL3	0.187264
645249	0.910529	2.59766	2.00911	1.29294	0.196032		MNX1-AS1	0.0769504
5450	0.704666	2.58044	2.95447	0.873402	0.382444		POU2AF1	0.047316
3598	14.6962	2.57818	0.943706	2.73197	0.00629574	0.0579587	IL13RA2	0.357812
55301	37.5272	2.574	0.668081	3.85282	0.000116766	0.0032308	OLAH	0.550012
162517	1.37523	2.56973	1.78402	1.44042	0.14975		FBXO39	0.112667
494558	3.2807	2.56285	1.16368	2.20236	0.0276398		C9orf135-AS1	0.247046
1524	1.73893	2.56258	1.58381	1.61798	0.105667		CX3CR1	0.129395
64581	2.27684	2.55696	1.45474	1.75767	0.0788031		CLEC7A	0.110665
5212	1.53981	2.54894	1.66383	1.53197	0.12553		VIT	0.112789
653190	1.83448	2.53843	1.40988	1.80047	0.0717872		ABCC6P1	0.153079
8542	3.67422	2.53523	1.24547	2.03557	0.0417939		APOL1	0.183359
26471	7.8149	2.52608	0.851965	2.965	0.00302681		NUPR1	0.39846
11199	0.714588	2.51717	2.59235	0.971	0.331549		ANXA10	0.0464437
130075	1.57285	2.50187	1.75188	1.4281	0.153262		OR9A4	0.089834
55423	1.18201	2.4916	2.50857	0.993235	0.320595		SIRPG	0.0711153
313	1.1941	2.47279	1.96582	1.25789	0.20843		AOAH	0.0772943
152015	1.37731	2.46942	1.74184	1.41771	0.156277		ROPN1B	0.0874148
56903	0.503513	2.46166	2.91057	0.845764	0.397684		PAPOLB	0.0392755
8808	0.49902	2.46058	3.34302	0.736036	0.461709		IL1RL2	0.0373554
342933	9.13541	2.45424	1.03486	2.37156	0.0177132	0.114783	ZSCAN5B	0.293819
10103	0.482138	2.44259	3.75375	0.650707	0.515236		TSPAN1	0.0296317
1750	1.25825	2.43734	2.28013	1.06895	0.285092		DLX6	0.0708858
642366	0.447425	2.43425	3.75376	0.648483	0.516673		CTD-2314G24.2	0.0312642
692229	0.685004	2.43229	2.58568	0.940677	0.34687		SNORD105	0.0516716
339145	3.73243	2.43005	1.12026	2.16918	0.0300694		FAM92B	0.222919
1237	25.0376	2.42037	0.649383	3.72718	0.000193633	0.00478104	CCR8	0.540989
340152	3.54872	2.41636	1.09405	2.20864	0.0271994		ZC3H12D	0.230844
100507377	0.663196	2.40432	2.65125	0.906863	0.364479		RP11-81H3.2	0.0482492
114132	1.19532	2.39438	1.76224	1.35871	0.174238		SIGLEC11	0.114842
9153	1.02396	2.37993	2.34081	1.01671	0.309291		SLC28A2	0.0533741
648791	5.55032	2.37819	0.925422	2.56984	0.0101746		PPP1R3G	0.329996
115701	14.6823	2.37772	0.693305	3.42954	0.000604611	0.0113633	ALPK2	0.505695
51348	1.12915	2.37683	2.42648	0.979535	0.327316		KLRF1	0.0380587
317772	1.00411	2.36789	1.84267	1.28503	0.198781		HIST2H2AB	0.0753448
444882	2.64921	2.36354	1.26868	1.86299	0.0624634		IGFL4	0.165837
5146	1.32636	2.35996	1.49101	1.58279	0.113468		PDE6C	0.13885
1814	5.39349	2.35488	0.973073	2.42005	0.0155184		DRD3	0.265928
26191	0.657196	2.34881	2.41977	0.970675	0.33171		PTPN22	0.0477
151888	64.7801	2.3373	0.501803	4.6578	3.19599e-06	0.000177847	BTLA	0.780047
29947	366.781	2.31083	0.32017	7.21751	5.29483e-13	2.55944e-10	DNMT3L	1.25015
27123	7.41406	2.3082	0.755449	3.0554	0.00224762		DKK2	0.46998
29974	1.46495	2.3059	1.66351	1.38616	0.165697		A1CF	0.114442
29774	2.45215	2.30536	1.36951	1.68335	0.0923074		POM121L9P	0.130727
57379	2.88731	2.29705	1.24593	1.84365	0.0652348		AICDA	0.158964
100151683	0.578426	2.29701	2.46004	0.93373	0.350443		RNU4ATAC	0.0491793
148	20.1629	2.29287	0.578032	3.96668	7.28807e-05	0.00219684	ADRA1A	0.60501
647219	4.36862	2.29218	0.972066	2.35805	0.0183711		ASCL5	0.25709
9023	5.65409	2.28013	0.949544	2.40129	0.0163376		CH25H	0.299363
149499	1.84501	2.2798	1.42411	1.60086	0.109408		LRRC71	0.130322
6236	105.841	2.27905	0.606423	3.75819	0.000171146	0.00433727	RRAD	0.652283
8631	1.17468	2.27777	1.89503	1.20197	0.229374		SKAP1	0.0720454
10942	5.56099	2.26561	0.999356	2.26707	0.0233862		PRSS21	0.298095
2020	5.6009	2.26277	1.33074	1.70039	0.0890579		EN2	0.234009
57369	6.73033	2.2597	0.946841	2.38657	0.0170063		GJD2	0.276981
283150	1.9513	2.25949	1.55668	1.45149	0.146644		FOXR1	0.124028
4336	7.70986	2.25861	1.02798	2.19713	0.0280115		MOBP	0.305456
4969	0.434996	2.25803	3.5276	0.640104	0.522105		OGN	0.0283498
3067	5.33838	2.25739	0.916614	2.46275	0.0137876		HDC	0.2745
1755	1.81854	2.2445	1.61732	1.38779	0.1652		DMBT1	0.103621
8698	0.499553	2.24255	3.76215	0.596082	0.55112		S1PR4	0.0239648
1149	1.58262	2.24167	1.87475	1.19572	0.231806		CIDEA	0.0757109
338376	0.960397	2.23994	1.89574	1.18156	0.237379		IFNE	0.08132
10665	0.791436	2.23889	2.21196	1.01217	0.311456		C6orf10	0.0716672
201625	0.860194	2.23269	2.16786	1.0299	0.303056		DNAH12	0.0585051
4593	1.14945	2.22537	2.10274	1.05832	0.289909		MUSK	0.0735286
693196	0.820503	2.21664	2.33752	0.948286	0.342984		MIR611	0.0429721
100131726	0.73098	2.21607	2.10109	1.05472	0.291551		FAM83A-AS1	0.0571695
150677	0.403131	2.21498	3.76171	0.588823	0.55598		OTOS	0.0250538
140873	0.336553	2.20067	3.76594	0.584363	0.558976		RP3-477O4.5	0.0250538
10894	2.06551	2.19897	1.42685	1.54114	0.123283		LYVE1	0.121784
10720	0.325361	2.19143	3.76606	0.581889	0.560641		UGT2B11	0.0250538
30813	0.520395	2.18949	2.84333	0.770044	0.441274		VSX1	0.0420326
388574	0.520395	2.18949	2.84333	0.770044	0.441274		AC139099.3	0.0420326
644186	0.983481	2.18684	1.7373	1.25876	0.208118		SYCE3	0.0840955
400165	0.51163	2.18623	2.85708	0.765196	0.444155		C13orf35	0.041677
10990	5.12628	2.18572	1.26849	1.72309	0.0848725		LILRB5	0.178729
84203	0.963906	2.18167	1.91382	1.13995	0.254306		TXNDC2	0.0794035
443	1.22257	2.18105	1.72796	1.26221	0.206874		ASPA	0.0890071
84504	1.80422	2.17741	1.69085	1.28776	0.19783		NKX6-2	0.109075
56165	33.8973	2.17712	0.349786	6.22416	4.84137e-10	9.05881e-08	TDRD1	1.11231
51226	0.820169	2.17646	2.61931	0.830927	0.406015		COPZ2	0.0299751
221395	0.965256	2.17513	1.95252	1.11401	0.265275		GPR116	0.0564438
100128081	0.799578	2.17409	2.22537	0.976959	0.328589		JAZF1-AS1	0.0567361
128209	39.8155	2.1716	0.665305	3.26407	0.00109824	0.0174966	KLF17	0.548237
10214	0.669085	2.17118	2.2826	0.951188	0.341509		SSX5	0.0530615
100289580	0.998519	2.1669	1.99849	1.08427	0.278247		RP5-1142A6.2	0.0494459
80832	12.5784	2.16447	0.866747	2.49724	0.0125165	0.0917527	APOL4	0.331253
399968	0.493571	2.16331	3.47842	0.621924	0.533992		PATE4	0.0278384
64078	0.756201	2.15902	2.55785	0.844073	0.398629		SLC28A3	0.0472754
100133077	2.56407	2.15257	1.29034	1.66822	0.0952723		RP11-188C12.3	0.184883
84267	100.489	2.14977	1.28131	1.67779	0.093388	0.321595	C9orf64	0.0239068
6518	8.48822	2.14795	0.847619	2.5341	0.0112738	0.0852913	SLC2A5	0.366041
388503	1.1222	2.14685	1.84667	1.16255	0.245012		C3P1	0.0772429
343069	5.55394	2.14473	1.07949	1.98679	0.0469452		HNRNPCL1	0.245186
213	0.863544	2.14443	2.20138	0.97413	0.329992		ALB	0.0401394
64446	2.04012	2.14376	1.38561	1.54716	0.121824		DNAI2	0.120597
3037	387.765	2.13922	0.450765	4.74576	2.07725e-06	0.000123391	HAS2	0.78147
5273	0.495483	2.13671	3.76655	0.567285	0.570521		SERPINB10	0.0186781
5268	15.5248	2.13164	0.767524	2.77729	0.00548136	0.0524752	SERPINB5	0.392042
254050	2.55	2.1316	1.25164	1.70304	0.0885601		LRRC43	0.160805
5251	2.43039	2.12737	1.27782	1.66484	0.0959437		PHEX	0.138737
4825	3.95624	2.12725	1.00672	2.11306	0.034596		NKX6-1	0.236951
387111	1.0695	2.1255	2.08461	1.01961	0.307913		LINC00222	0.0645582
53919	4.18228	2.12511	1.00769	2.1089	0.0349536		SLCO1C1	0.219954
401027	0.49003	2.11771	3.76741	0.562111	0.57404		C2orf66	0.0188939
2642	13.0428	2.10817	0.603764	3.49172	0.000479919	0.00952773	GCGR	0.541383
401535	0.951373	2.10277	2.20761	0.952512	0.340838		C9orf170	0.0505446
256979	11.1297	2.10198	0.966474	2.17489	0.0296382	0.161095	SUN3	0.287167
28984	19.9816	2.10112	0.575001	3.65413	0.000258059	0.00599826	RGCC	0.617059
388649	0.509736	2.09843	3.7678	0.556937	0.577571		C1orf146	0.01851
89765	8.66548	2.09283	0.687997	3.04191	0.0023508	0.0300824	RSPH1	0.434154
284759	0.910164	2.09278	2.05376	1.019	0.308205		SIRPB2	0.0488121
6572	0.849161	2.09019	2.02405	1.03268	0.301755		SLC18A3	0.0673351
57481	2.38036	2.09015	1.61416	1.29488	0.195361		KIAA1210	0.108422
100506499	0.42755	2.0899	3.05668	0.683714	0.494156		RP11-58E21.3	0.0281911
100507431	2.3641	2.08826	1.18361	1.76432	0.0776786		RP11-890B15.2	0.212916
245806	9.61209	2.08719	0.723978	2.88295	0.00393976	0.0424635	VGLL2	0.416998
126402	0.415701	2.07966	3.08288	0.674584	0.49994		CCDC105	0.0277607
1812	3.27601	2.07091	1.08543	1.90792	0.0564012		DRD1	0.195831
1339	1.44242	2.06454	2.13643	0.966352	0.333868		COX6A2	0.0635407
84983	0.43845	2.06368	3.76917	0.547516	0.584025		FAM222A-AS1	0.0188435
84944	20.9631	2.0611	0.661435	3.1161	0.00183261	0.0251441	MAEL	0.460441
1828	3.67062	2.05454	1.37061	1.499	0.133874		DSG1	0.139494
204219	5.80431	2.0537	0.910007	2.2568	0.0240207		CERS3	0.242206
54212	4.01192	2.05123	0.988067	2.076	0.0378936		SNTG1	0.253222
2303	3.48785	2.04981	1.11957	1.83089	0.0671175		FOXC2	0.195086
2249	123.318	2.04877	0.302693	6.76848	1.30146e-11	3.67576e-09	FGF4	1.17664
388550	2.86981	2.04751	1.7174	1.19221	0.233177		CEACAM22P	0.105976
8909	1.33218	2.04676	2.02426	1.01112	0.31196		ENDOU	0.0720382
173	0.980093	2.04159	2.33462	0.874485	0.381854		AFM	0.0605048
2848	0.56227	2.04099	3.21721	0.634398	0.525821		GPR25	0.0363027
4068	0.742151	2.03633	1.93787	1.05081	0.293346		SH2D1A	0.0640739
728586	2.14607	2.03563	1.3751	1.48035	0.13878		CTC-228N24.1	0.134972
147658	20.9521	2.03255	0.814516	2.49541	0.0125812	0.0920466	ZNF534	0.360951
353135	0.870547	2.03211	2.88333	0.704779	0.480948		LCE1E	0.0284371
1053	0.404143	2.03065	3.77088	0.538509	0.590226		CEBPE	0.0188435
5350	0.671498	2.0304	2.11584	0.959622	0.337245		PLN	0.0585149
646576	1.15958	2.03035	2.06628	0.982615	0.325797		HHIP-AS1	0.0633594
51725	3.98589	2.03027	1.08627	1.86904	0.0616179		FBXO40	0.165309
503834	0.871658	2.02897	2.77018	0.732432	0.463905		DPRX	0.0446692
2890	93.6692	2.02776	0.345293	5.87258	4.29053e-09	6.29656e-07	GRIA1	1.02943
22986	100.626	2.02183	0.295683	6.83784	8.0398e-12	2.45608e-09	SORCS3	1.14166
594855	10.7149	2.02108	0.614393	3.28956	0.00100344	0.0162932	CPLX3	0.513185
7439	5.20704	2.02103	0.833118	2.42586	0.015272		BEST1	0.316953
359787	396.245	2.01935	0.24679	8.18244	2.7816e-16	2.44928e-13	DPPA3	1.33261
5317	47.1119	2.0167	0.339604	5.9384	2.87826e-09	4.44171e-07	PKP1	1.06056
26496	2.18797	2.01407	1.25855	1.6003	0.109532		OR10A3	0.167861
2125	91.279	2.01227	0.295607	6.80725	9.94841e-12	2.8638e-09	EVPL	1.18784
128506	5.6905	2.01023	0.831079	2.41882	0.0155708		OCSTAMP	0.330181
53353	5.05224	2.00837	0.873878	2.29822	0.021549		LRP1B	0.299791
11026	7.04689	2.00725	1.20771	1.66203	0.0965067		LILRA3	0.189927
641451	1.05437	1.9998	1.97236	1.01392	0.310623		SNORA19	0.0482342
81492	0.576832	1.9973	2.76206	0.723119	0.469606		RSPH6A	0.0394985
388585	0.929588	1.99253	2.05111	0.971441	0.331329		HES5	0.0512669
4142	3.02696	1.99228	1.35275	1.47276	0.140815		MAS1	0.13818
250	76.2736	1.99201	0.435501	4.57407	4.78337e-06	0.000254812	ALPP	0.767403
342	4.60205	1.98997	0.961674	2.06928	0.0385199		APOC1P1	0.246061
347148	0.721379	1.98772	2.66006	0.747247	0.454915		QRFP	0.0350445
401563	1.07805	1.98456	1.67905	1.18195	0.237224		C9orf139	0.0928914
284576	3.56639	1.98099	0.986212	2.00869	0.0445701		LEMD1-AS1	0.25825
6860	764.038	1.98067	0.462188	4.28542	1.82398e-05	0.000745987	SYT4	0.747683
729020	2.28095	1.97274	1.37091	1.43899	0.150152		RPEL1	0.117359
83597	3.89142	1.96693	1.26513	1.55473	0.120011		RTP3	0.226895
9635	12.4875	1.96443	0.727123	2.70164	0.00689978	0.0617351	CLCA2	0.399364
133396	0.35458	1.96143	3.7789	0.519048	0.603727		IL31RA	0.0250538
1769	2.37711	1.95932	1.26006	1.55495	0.119959		DNAH8	0.133855
139604	0.351788	1.95817	3.77873	0.518208	0.604313		MAGEB16	0.0250538
677801	1.43044	1.95743	1.87912	1.04167	0.297565		SNORA14A	0.0556932
729059	0.742478	1.95702	2.60736	0.750576	0.452908		C1orf234	0.0329947
64180	56.1685	1.94954	0.38219	5.10097	3.37911e-07	2.8101e-05	DPEP3	0.905379
100129128	49.1507	1.9482	0.64281	3.03075	0.00243944	0.0307891	KHDC1L	0.480287
168417	8.23799	1.94272	1.08016	1.79856	0.0720885	0.279052	ZNF679	0.22934
643201	5.66033	1.94155	0.9991	1.9433	0.0519804		RP11-844P9.2	0.204773
164633	16.9654	1.93861	0.647272	2.99504	0.00274409	0.0334497	CABP7	0.374001
685	2.0903	1.93741	1.52921	1.26693	0.20518		BTC	0.0938704
9077	4.01132	1.93682	1.28105	1.5119	0.13056		DIRAS3	0.143804
54567	18.2464	1.92816	0.629363	3.06366	0.00218644	0.0285094	DLL4	0.472922
91937	0.489291	1.92813	2.91968	0.660392	0.509002		TIMD4	0.0301067
170591	0.344091	1.92807	3.77741	0.51042	0.609757		S100Z	0.0188435
3576	0.344091	1.92807	3.77741	0.51042	0.609757		IL8	0.0188435
692214	0.32552	1.9279	3.77636	0.510518	0.609689		SNORD111	0.0188435
79782	0.342695	1.92602	3.77712	0.509917	0.61011		LRRC31	0.0188435
6588	0.346737	1.9237	3.7768	0.509348	0.610509		SLN	0.0188435
27178	0.762402	1.92293	2.31034	0.832316	0.405231		IL37	0.0380963
594842	9.81426	1.92229	0.686986	2.79814	0.00513972	0.0500143	HAS2-AS1	0.417983
6581	125.421	1.92147	0.583217	3.2946	0.000985617	0.0161075	SLC22A3	0.481082
56914	0.653462	1.91689	2.39986	0.798752	0.424434		OTOR	0.0448413
5746	15.2403	1.91662	0.535687	3.57786	0.000346415	0.00743846	PTH2R	0.592095
4135	52.5615	1.91488	0.404577	4.73304	2.21186e-06	0.000130352	MAP6	0.798259
8676	4.1153	1.91485	1.00362	1.90793	0.0563999		STX11	0.207179
202500	2.66086	1.91392	1.38728	1.37962	0.167703		TCTE1	0.13222
2294	0.415993	1.91235	3.06507	0.623918	0.532681		FOXF1	0.0281268
100033438	1.31251	1.91209	1.67796	1.13953	0.254483		SNORD116-26	0.0912031
100507353	0.802431	1.91032	2.64679	0.721748	0.47045		CACNA1A	0.0311955
10917	0.256297	1.91032	3.77987	0.505393	0.613283		BTNL3	0.0188435
407026	0.256297	1.91032	3.77987	0.505393	0.613283		C1orf132	0.0188435
92736	0.671347	1.90969	2.32243	0.822282	0.410916		OTOP2	0.0506817
116135	56.4415	1.9092	0.407897	4.68058	2.8606e-06	0.000162198	LRRC3B	0.803532
10218	0.254901	1.90893	3.77958	0.505064	0.613514		ANGPTL7	0.0188435
374467	0.254901	1.90893	3.77958	0.505064	0.613514		C12orf55	0.0188435
50652	1.19633	1.90463	1.89469	1.00524	0.31478		PCA3	0.063688
221223	0.243708	1.9046	3.77876	0.504029	0.614241		CES5A	0.0188435
439915	0.243708	1.9046	3.77876	0.504029	0.614241		KRTAP5-5	0.0188435
122402	3.93834	1.9037	1.11363	1.70945	0.0873671		TDRD9	0.171653
56833	1.42224	1.90311	2.07446	0.917399	0.358934		SLAMF8	0.0583333
51289	5.53117	1.90275	0.892947	2.13086	0.0331004		RXFP3	0.267623
100130476	1.2464	1.90123	1.89382	1.00391	0.315423		RP11-356I2.4	0.0399888
6750	2.91393	1.90023	1.27674	1.48835	0.13666		SST	0.117025
441251	0.70259	1.89679	2.66537	0.71164	0.476688		SPDYE7P	0.0395732
4033	2.21969	1.8967	1.25499	1.51132	0.130706		LRMP	0.158549
84072	121.995	1.89165	1.99304	0.949127	0.342556	0.637697	HORMAD1	0.0111996
100506462	1.94593	1.88977	1.41338	1.33706	0.181203		SRD5A3-AS1	0.105632
729627	0.522084	1.88787	3.7706	0.500682	0.616595		PRR23A	0.0242766
542767	7.06393	1.88752	0.767954	2.45785	0.0139771		AL359736.1	0.316734
54769	5.06604	1.88556	1.01831	1.85165	0.0640761		DIRAS2	0.193046
51557	8.77871	1.88427	0.832338	2.26383	0.0235847	0.137351	LGSN	0.289845
84690	2.91805	1.88275	1.45386	1.295	0.19532		SPATA22	0.113674
643160	0.335714	1.8789	3.77815	0.497308	0.618972		CYMP	0.0188435
9464	0.361731	1.87809	3.78298	0.496458	0.619572		HAND2	0.0250538
653499	4.33528	1.87734	1.31094	1.43206	0.152128		LGALS7	0.163584
80326	0.365772	1.87653	3.78263	0.49609	0.619831		WNT10A	0.0250538
84077	0.610651	1.87646	2.66303	0.704634	0.481038		C3orf20	0.0430891
401478	0.740922	1.87492	2.28468	0.82065	0.411845		RP11-238K6.1	0.04811
89766	14.7325	1.87469	0.833606	2.24889	0.0245193	0.141002	UMODL1	0.328137
57113	3.0942	1.8736	1.33738	1.40094	0.161231		TRPC7	0.107298
2949	0.894866	1.8733	2.43711	0.768656	0.442098		GSTM5	0.0507164
389015	1.40526	1.86683	1.53668	1.21485	0.224424		SLC9A4	0.0839684
1960	10.3163	1.86549	0.778547	2.39612	0.0165696	0.109748	EGR3	0.374742
170063	0.658965	1.86357	2.15337	0.865419	0.386809		CXorf22	0.045676
138065	2.86304	1.85951	1.44327	1.28841	0.197604		RNF183	0.108361
285972	0.638938	1.85871	2.3404	0.794186	0.427087		LINC00996	0.0490076
4604	0.930188	1.85789	1.76544	1.05237	0.292631		MYBPC1	0.0808801
51316	9.25195	1.85513	0.640153	2.89796	0.00375604	0.0414939	PLAC8	0.470185
100422947	0.330845	1.85267	3.77951	0.490187	0.624002		MIR3122	0.0188435
338442	2.02731	1.84795	2.06537	0.894734	0.37093		HCAR2	0.105129
440563	4.80483	1.84668	1.0055	1.83659	0.0662704		HNRNPCL1	0.239015
127435	5.52715	1.84499	0.891792	2.06886	0.0385596		PODN	0.271213
146177	1.24351	1.84176	1.56255	1.17869	0.238523		C16orf52	0.088569
2829	0.32746	1.83994	3.7799	0.486769	0.626422		XCR1	0.0188435
51299	24.5488	1.8377	0.730842	2.5145	0.0119201	0.0885516	NRN1	0.238191
340146	15.7699	1.83672	0.55232	3.32547	0.000882703	0.014863	SLC35D3	0.547248
100505865	1.80782	1.83563	1.53712	1.1942	0.2324		LINC00920	0.0700008
3910	49.0852	1.83323	0.363262	5.04658	4.49785e-07	3.6198e-05	LAMA4	0.84962
123099	8.3025	1.83198	0.731349	2.50493	0.0122476	0.0904016	DEGS2	0.341722
25833	55.857	1.83094	0.360917	5.07303	3.91531e-07	3.20264e-05	POU2F3	0.858989
100505639	4.67991	1.82796	0.832922	2.19464	0.0281894		CTC-378H22.2	0.316393
3248	166.392	1.82781	0.264343	6.91453	4.69421e-12	1.49506e-09	HPGD	1.15742
442459	1.5803	1.82733	1.45857	1.25282	0.210271		XRCC6P5	0.0917755
1117	8.47877	1.82617	2.29747	0.79486	0.426695	0.709295	CHI3L2	0.0674149
55303	5.19892	1.82549	0.872076	2.09326	0.0363256		GIMAP4	0.248405
4210	1.48739	1.82108	1.43893	1.26558	0.205664		MEFV	0.0977545
140	0.653627	1.82075	2.62641	0.693246	0.488155		ADORA3	0.048334
100288570	2.72554	1.81846	1.218	1.49298	0.135441		RP13-1039J1.2	0.126472
135935	0.547808	1.81374	3.7707	0.481009	0.63051		NOBOX	0.0304344
2742	1.96276	1.81282	1.57843	1.1485	0.250764		GLRA2	0.0841828
5288	0.546412	1.81139	3.77034	0.480432	0.63092		PIK3C2G	0.0304344
167826	16.9509	1.8094	0.556361	3.2522	0.00114514	0.0180627	OLIG3	0.544587
4821	1.03296	1.80529	1.71723	1.05128	0.293129		NKX2-2	0.0802942
54518	2.76845	1.80457	1.13713	1.58695	0.112523		APBB1IP	0.157834
693148	0.495738	1.80316	3.41219	0.528446	0.59719		MIR563	0.0212984
83483	2.00145	1.80149	1.2184	1.47857	0.139256		PLVAP	0.146786
100131244	3.32213	1.80094	0.993006	1.81362	0.0697363		ANKRD63	0.206779
2572	18.5093	1.7995	0.612702	2.93699	0.00331411	0.0381303	GAD2	0.389191
259293	0.499221	1.79402	2.53943	0.706466	0.479898		TAS2R30	0.0385542
100507560	1.50625	1.79392	1.94839	0.920719	0.357197		RP11-429A20.4	0.0146622
285095	2.11686	1.79247	1.19539	1.49949	0.133746		AC131097.4	0.150228
401546	1.06117	1.79229	1.64824	1.08739	0.276863		C9orf152	0.0795241
4607	3.02452	1.79012	1.25857	1.42234	0.154927		MYBPC3	0.125634
94009	0.417409	1.78914	3.04028	0.588478	0.556211		SERHL	0.0280033
340168	32.1336	1.78794	0.365558	4.891	1.00327e-06	6.92068e-05	DPPA5	0.873771
23591	1.79	1.78367	1.48067	1.20463	0.228345		FAM215B	0.118312
1057	0.509005	1.78281	3.31682	0.537504	0.590919		CELP	0.0308513
150538	0.854326	1.7803	1.94255	0.916471	0.35942		SATB2-AS1	0.0494687
164395	0.831216	1.77815	2.10472	0.844841	0.398199		TTLL9	0.0413824
339390	19.6429	1.77777	0.430835	4.12633	3.68599e-05	0.00129825	CLEC4G	0.71605
820	0.435407	1.7725	3.59052	0.49366	0.621546		CAMP	0.0208177
653677	11.8653	1.77065	0.674384	2.62558	0.00865004	0.0713796	SEC1P	0.422221
121506	0.393367	1.7694	3.78214	0.467832	0.639905		ERP27	0.0250124
374768	0.726837	1.76557	2.68112	0.658517	0.510206		SPEM1	0.0337999
91646	6.92223	1.763	0.761732	2.31446	0.0206426		TDRD12	0.295688
1285	17.7875	1.75836	0.505717	3.47697	0.000507116	0.00989373	COL4A3	0.587124
58538	0.804754	1.7565	2.59102	0.677918	0.497824		MPP4	0.0267794
9314	995.21	1.75548	0.574161	3.05747	0.00223213	0.0290041	KLF4	0.397056
1549	0.409965	1.75483	3.7811	0.464105	0.642572		CYP2A7	0.0250538
1791	2.15046	1.75229	1.23297	1.42119	0.155262		DNTT	0.143723
2831	4.59027	1.74781	0.893162	1.95688	0.0503615		NPBWR1	0.233095
100507064	2.33348	1.74242	1.30345	1.33678	0.181295		TEX26-AS1	0.120455
85371	1.25463	1.74004	1.65749	1.04981	0.293808		RP1-130H16.16	0.0852323
100132077	0.666988	1.73923	2.76558	0.628884	0.529425		RP11-307E17.8	0.0345064
164380	0.531796	1.7366	3.37925	0.5139	0.607322		CST13P	0.0230994
140870	0.486093	1.72843	3.47613	0.497229	0.619028		WFDC6	0.0200819
6512	1.19222	1.72783	1.69155	1.02145	0.307043		SLC1A7	0.0808205
94235	1.45511	1.72764	1.51678	1.13902	0.254696		GNG8	0.0759358
6441	5.65237	1.72662	0.833502	2.07152	0.03831		SFTPD	0.274782
399888	0.7458	1.72614	2.47494	0.697449	0.485522		FAM180B	0.0412844
60482	9.31309	1.71977	0.713162	2.41148	0.0158881	0.106986	SLC5A7	0.329727
55999	0.913032	1.7171	1.82178	0.94254	0.345916		NXF4	0.0491673
440556	1.28618	1.71439	2.00173	0.856452	0.391748		LINC00982	0.0281371
84691	61.3019	1.71401	0.361751	4.7381	2.15729e-06	0.000127638	FAM71F1	0.833678
3081	0.923049	1.71399	2.04737	0.83717	0.402497		HGD	0.0429787
72	167.479	1.71315	0.379029	4.51984	6.18875e-06	0.000314032	ACTG2	0.754012
201516	98.5192	1.71313	0.445782	3.84297	0.000121553	0.00332608	ZSCAN4	0.654474
100129269	2.29734	1.71169	1.3993	1.22325	0.221236		LINC01160	0.133854
92749	0.922573	1.71142	1.83501	0.932647	0.351002		DRC1	0.0627636
4105	0.428083	1.71001	3.78704	0.451542	0.651599		MAGEA6	0.0126331
11343	67.063	1.70914	0.387414	4.41168	1.02572e-05	0.000465814	MGLL	0.750021
196968	0.938524	1.70878	1.94587	0.878159	0.379857		DNM1P46	0.0338787
55806	30.2708	1.70846	0.777074	2.19858	0.0279078	0.154551	HR	0.376548
3817	0.876491	1.70697	2.23774	0.76281	0.445577		KLK2	0.0339614
390443	3.07089	1.70641	1.20381	1.41751	0.156334		RNASE9	0.163082
57818	0.404686	1.70575	3.77893	0.451386	0.651712		G6PC2	0.0188435
147429	5.54445	1.70469	0.810448	2.1034	0.0354312		AQP4-AS1	0.287995
7432	0.508326	1.70463	2.85694	0.596664	0.550732		VIP	0.0304466
5950	8.07489	1.70431	0.669358	2.54618	0.0108909		RBP4	0.38619
284418	0.801459	1.70402	2.18256	0.780746	0.434952		FAM71E2	0.0493256
7143	1.48492	1.7033	1.80355	0.944415	0.344958		TNR	0.0706512
100507534	1.25116	1.70043	2.10746	0.806864	0.419745		AC140542.2	0.0673439
8796	0.510972	1.69982	2.85219	0.595971	0.551195		SCEL	0.0309668
541473	0.67184	1.69627	2.26616	0.748518	0.454148		AC006014.8	0.0498685
9235	51.463	1.69535	0.468714	3.61702	0.000298015	0.00667812	IL32	0.629557
5349	14.0413	1.69452	0.69519	2.4375	0.0147893	0.102254	FXYD3	0.363018
30816	16.407	1.69442	0.729408	2.32301	0.0201784	0.125151	ERVW-1	0.334731
100506700	0.806889	1.69125	2.50537	0.675047	0.499646		RP11-299L17.3	0.0495772
3512	0.340049	1.6842	3.7828	0.445225	0.656157		IGJ	0.0188435
921	0.340049	1.6842	3.7828	0.445225	0.656157		CD5	0.0188435
3371	632.089	1.68099	0.402035	4.18122	2.89954e-05	0.00107168	TNC	0.722465
148811	0.634205	1.68017	3.70448	0.45355	0.650153		PM20D1	0.0285504
4489	5.20198	1.67999	1.15599	1.45329	0.146144		MT1A	0.115022
56751	0.267489	1.67664	3.78968	0.442421	0.658184		BARHL1	0.0188435
9365	10.885	1.6753	0.795591	2.10573	0.035228	0.180037	KL	0.296321
677812	4.24251	1.67495	0.998222	1.67793	0.0933598		SNORA29	0.17708
646513	0.271531	1.67467	3.78933	0.441944	0.65853		RP4-539M6.22	0.0188435
2897	7.86953	1.67355	0.808816	2.06914	0.0385331		GRIK1	0.286141
196472	0.270135	1.67293	3.78901	0.44152	0.658836		FAM71C	0.0188435
283551	0.270135	1.67293	3.78901	0.44152	0.658836		C14orf182	0.0188435
399814	0.270135	1.67293	3.78901	0.44152	0.658836		C10orf120	0.0188435
285954	0.492775	1.6722	3.3518	0.498897	0.617852		INHBA-AS1	0.0296596
729648	2.33998	1.67085	1.32821	1.25797	0.208402		ZNF812	0.103859
57758	42.6913	1.6701	0.318013	5.25167	1.50726e-07	1.40068e-05	SCUBE2	0.902526
100505583	0.803211	1.66628	2.04313	0.81555	0.414758		LINC00838	0.0531561
54345	34.9006	1.66618	0.656973	2.53614	0.0112083	0.0850922	SOX18	0.424979
145264	0.245104	1.66541	3.78924	0.43951	0.660292		SERPINA12	0.0188435
677775	0.245104	1.66541	3.78924	0.43951	0.660292		SCARNA5	0.0188435
83955	1.36493	1.6627	1.59224	1.04425	0.29637		NACAP1	0.0631137
246744	0.242312	1.66154	3.78908	0.438508	0.661018		STH	0.0188435
5918	5.2021	1.66087	0.841599	1.97347	0.0484418		RARRES1	0.274515
8829	141.203	1.65996	0.27863	5.95759	2.55992e-09	4.03363e-07	NRP1	1.02786
6696	1988.45	1.65993	0.522581	3.17641	0.00149111	0.0219473	SPP1	0.487049
29951	3.12528	1.65517	1.01069	1.63766	0.101493		PDZRN4	0.206514
4118	4.97831	1.65431	1.25607	1.31706	0.18782		MAL	0.100851
100506321	0.512041	1.65149	2.90344	0.568803	0.56949		RP11-840I19.3	0.0308449
124404	1.31475	1.64924	2.16931	0.760264	0.447097		SEPT12	0.0466732
319103	0.832352	1.64195	2.06313	0.795855	0.426117		SNORD8	0.03765
219287	11.5765	1.64164	0.606888	2.70501	0.00683018	0.0612588	AMER2	0.405235
4883	1.27307	1.63829	1.779	0.920909	0.357098		NPR3	0.047161
387628	0.322491	1.63682	3.79096	0.431768	0.66591		RP11-111F5.5	0.0126331
7366	0.484924	1.63367	2.94283	0.555136	0.578801		UGT2B15	0.0292502
84066	14.3049	1.63307	0.895969	1.82268	0.0683518	0.271399	TEX35	0.254562
54626	230.477	1.6327	0.288343	5.66237	1.49297e-08	1.86235e-06	HES2	0.946467
93034	2.2293	1.62709	1.30547	1.24636	0.212633		NT5C1B	0.101446
724028	0.311298	1.62681	3.79017	0.429217	0.667765		MIR658	0.0126331
399967	1.93664	1.62521	1.44259	1.12659	0.259916		PATE2	0.070718
727857	5.59224	1.62435	0.929135	1.74824	0.0804233		BHLHA9	0.234553
238	9.21103	1.62434	0.725753	2.23814	0.0252119	0.143606	ALK	0.305253
100506810	1.24925	1.62406	1.689	0.96155	0.336276		LINC01132	0.0573362
430	19.6711	1.62399	0.475022	3.41877	0.000629057	0.0117265	ASCL2	0.594613
50514	6.898	1.62257	0.854977	1.8978	0.057723		DEC1	0.240144
221400	26.2282	1.62078	0.378204	4.28548	1.82349e-05	0.000745987	TDRD6	0.745945
284355	71.0328	1.62051	0.543117	2.98372	0.00284768	0.0344042	TPRX1	0.503377
58985	11.5238	1.61955	0.587573	2.75635	0.00584512	0.0546847	IL22RA1	0.427482
26154	8.70022	1.61906	0.762753	2.12265	0.0337835	0.175597	ABCA12	0.262456
2587	20.91	1.61697	0.560383	2.88546	0.00390837	0.0423332	GALR1	0.524292
1576	0.873874	1.61509	2.5215	0.640524	0.521832		CYP3A4	0.0447182
3687	17.4503	1.61478	0.89349	1.80727	0.0707195	0.275965	ITGAX	0.226879
2516	10.3004	1.61204	0.624024	2.5833	0.00978593	0.0773235	NR5A1	0.37605
846	6.92264	1.61127	0.752084	2.1424	0.0321612		CASR	0.273133
89795	83.3777	1.61004	0.275681	5.84023	5.21294e-09	7.36172e-07	NAV3	0.995837
100379249	1.50649	1.60751	1.49124	1.07797	0.281045		BOK-AS1	0.0819161
100506790	35.8538	1.60546	0.684172	2.34658	0.0189467	0.120621	RP11-265D19.6	0.36482
285311	0.357929	1.60122	3.78784	0.422727	0.672495		C3orf56	0.0188435
440934	0.357929	1.60122	3.78784	0.422727	0.672495		RP11-384O8.1	0.0188435
494188	0.357929	1.60122	3.78784	0.422727	0.672495		FBXO47	0.0188435
10537	1.81326	1.59976	1.50514	1.06287	0.287843		UBD	0.0715508
64108	0.314361	1.59951	3.78792	0.422267	0.67283		RTP4	0.0188435
196883	2.40678	1.59935	1.12749	1.41851	0.156041		ADCY4	0.139809
2917	4.26387	1.59911	0.934071	1.71198	0.0868999		GRM7	0.209539
3625	8.04758	1.59707	0.791027	2.01898	0.0434895		INHBB	0.255359
100131997	0.325772	1.5967	3.78797	0.42152	0.673375		FAM27E4	0.0188435
2877	52.7212	1.59608	0.377866	4.22393	2.40077e-05	0.000919108	GPX2	0.760934
134526	3.84312	1.59582	0.934281	1.70807	0.0876229		ACOT12	0.214072
733	3.68613	1.59379	1.04072	1.53142	0.125665		C8G	0.142662
145978	16.5717	1.59349	0.800793	1.98989	0.0466029	0.215036	LINC00052	0.264917
117245	428.829	1.59176	0.280724	5.67021	1.42624e-08	1.80926e-06	HRASLS5	0.926084
63924	1.22514	1.59113	3.75784	0.423417	0.671991		CIDEC	0.0403488
401036	1.02357	1.58999	1.79076	0.887884	0.374603		ASB18	0.0578069
203100	6.4555	1.58461	0.987141	1.60526	0.108438		HTRA4	0.149898
554235	1.82203	1.58457	1.46411	1.08227	0.279132		ASPDH	0.0700199
56477	10.5621	1.58451	0.633572	2.50092	0.0123871	0.0912511	CCL28	0.378994
63978	3686.13	1.5828	0.119964	13.1939	9.51042e-40	1.42361e-35	PRDM14	1.41846
728084	1.11767	1.58257	1.8004	0.87901	0.379396		RP11-13A1.1	0.0733614
100271849	0.400214	1.58078	3.63866	0.434439	0.663969		MEF2B	0.0203009
10297	121.09	1.57988	0.291888	5.41263	6.21053e-08	6.19769e-06	APC2	0.925798
100505676	6.37093	1.57928	0.823474	1.91782	0.0551332		RP11-346I3.4	0.267949
3909	95.6229	1.57719	0.302946	5.20617	1.92773e-07	1.69742e-05	LAMA3	0.911122
728264	2.43198	1.57447	1.3315	1.18248	0.237015		MIR143HG	0.108247
441072	3.55479	1.57365	0.950569	1.65548	0.0978272		CTD-2031P19.3	0.183365
100506655	1.73082	1.57078	1.36791	1.1483	0.250844		RP11-266L9.2	0.0875167
8785	55.2004	1.57047	0.350531	4.48025	7.45548e-06	0.00036954	MATN4	0.806771
397	10.1363	1.56971	0.657548	2.38722	0.0169763	0.111309	ARHGDIB	0.351751
94160	0.943495	1.56793	2.79118	0.561746	0.574289		ABCC12	0.0221343
345062	0.65645	1.56723	2.78414	0.562913	0.573494		PRSS48	0.0168605
4495	772.747	1.56624	0.433579	3.61236	0.000303425	0.00673883	MT1G	0.587621
57615	24.2871	1.56621	0.577365	2.71268	0.00667411	0.0604514	ZNF492	0.456108
9104	45.2022	1.56395	0.336348	4.64981	3.32242e-06	0.000182843	RGN	0.833197
4915	5.11255	1.56376	0.818491	1.91054	0.0560635		NTRK2	0.267574
388323	3.38186	1.5626	1.13688	1.37446	0.169299		GLTPD2	0.1289
401207	18.9062	1.56209	0.938674	1.66415	0.0960827	0.32651	C5orf63	0.104847
390858	0.51181	1.56095	2.86903	0.544069	0.586394		OACYLP	0.0310848
2880	0.577531	1.56084	2.48997	0.626853	0.530755		GPX5	0.0362696
401236	0.569017	1.55947	2.4984	0.624188	0.532504		STMND1	0.0363356
200772	0.563374	1.55611	3.78662	0.410949	0.68111		AC104809.4	0.0260813
163479	49.9692	1.55463	0.286992	5.41698	6.06127e-08	6.08934e-06	FNDC7	0.931321
1414	104.564	1.55152	0.286027	5.42439	5.81524e-08	5.88165e-06	CRYBB1	0.895919
199713	5726.1	1.55062	0.233738	6.63402	3.26659e-11	8.01601e-09	NLRP7	1.06133
100507144	0.482619	1.54846	2.91921	0.530437	0.595809		RP4-607I7.1	0.0294815
57582	5.62449	1.54737	0.75421	2.05165	0.0402037		KCNT1	0.282247
4494	300.643	1.54698	0.430982	3.58943	0.000331398	0.00721031	MT1F	0.573664
2925	316.263	1.54651	0.48526	3.18697	0.00143773	0.0214412	GRPR	0.577382
79961	4.78123	1.54625	0.948618	1.63001	0.1031		DENND2D	0.168573
53828	2.48376	1.54614	1.70366	0.907537	0.364123		FXYD4	0.0557787
246213	12.2654	1.54462	0.543942	2.83969	0.00451577	0.0460263	SLC17A8	0.457972
2018	0.760914	1.54462	2.09852	0.736051	0.461699		EMX2	0.0420531
51305	3.15793	1.53779	1.05818	1.45325	0.146155		KCNK9	0.175111
9096	3.48069	1.53566	1.46346	1.04934	0.294024		TBX18	0.0991935
406920	0.653592	1.53525	2.44079	0.629	0.529349		MIR130B	0.0345618
170850	319.563	1.53509	0.144925	10.5923	3.23686e-26	2.42262e-22	KCNG3	1.3053
7455	6.08225	1.53265	0.823187	1.86185	0.0626241		ZAN	0.238765
364	1.17315	1.53237	1.69245	0.905414	0.365246		AQP7	0.0491136
375295	10.0184	1.53184	0.670786	2.28365	0.0223921	0.133064	LINC01116	0.327235
284948	1.47348	1.53062	1.54788	0.988853	0.322735		SH2D6	0.0501313
144321	1.08847	1.52894	1.78322	0.857402	0.391223		GLIPR1L2	0.0449908
100506413	0.573196	1.5269	2.42819	0.62882	0.529467		DOCK4-AS1	0.0377867
100131378	1.09237	1.52444	1.93173	0.789158	0.43002		C11orf91	0.0408825
251	1153.64	1.52358	0.215617	7.0661	1.59343e-12	6.11593e-10	ALPPL2	1.07857
283299	17.9105	1.52278	0.569045	2.67603	0.00745	0.0649121	RP11-494M8.4	0.417336
7379	3.89652	1.52101	0.94865	1.60334	0.108859		UPK2	0.197436
89870	5.23472	1.51886	0.825751	1.83937	0.0658608		TRIM15	0.226783
6317	2.58467	1.51857	1.11125	1.36654	0.171769		SERPINB3	0.157901
6476	0.565447	1.51372	3.77559	0.400924	0.688476		SI	0.0354377
150786	1.94753	1.51351	1.3122	1.15341	0.248742		RAB6C	0.0992558
146771	5.14916	1.512	0.927564	1.63007	0.103086		TCAM1P	0.153839
126393	21.1645	1.50637	0.54407	2.76871	0.00562788	0.0531841	HSPB6	0.446432
93377	1.93182	1.50593	1.5816	0.952154	0.341019		OPALIN	0.0570817
3777	9.37219	1.50419	0.653693	2.30107	0.0213879	0.12946	KCNK3	0.347867
83550	0.439809	1.50205	3.49553	0.429705	0.66741		GPR101	0.0216626
3760	13.3947	1.50157	0.771871	1.94537	0.0517309	0.228223	KCNJ3	0.261243
9573	666.073	1.50138	0.168652	8.90225	5.47267e-19	9.10227e-16	GDF3	1.21855
146395	7.73875	1.49961	0.686222	2.18532	0.0288653		GSG1L	0.315477
939	1.53296	1.49933	1.51897	0.987074	0.323607		CD27	0.0503208
283999	1.05184	1.49918	1.96266	0.763851	0.444956		TMEM235	0.0442388
135892	1.2024	1.49843	1.81896	0.823787	0.41006		TRIM50	0.0476352
8722	104.295	1.49749	0.883566	1.69482	0.0901093	0.315815	CTSF	0.136363
27133	69.2402	1.49695	0.330897	4.5239	6.07099e-06	0.000310159	KCNH5	0.750157
2668	21.5545	1.49574	0.463467	3.22729	0.00124969	0.0194254	GDNF	0.572471
55811	7.58891	1.49482	0.725323	2.06091	0.0393121		ADCY10	0.261146
138255	350.034	1.49438	0.227077	6.58092	4.6754e-11	1.09353e-08	C9orf135	1.04986
80835	1.83185	1.49006	1.46137	1.01963	0.307902		TAS1R1	0.0946039
390243	0.869515	1.48918	2.82324	0.527473	0.597865		FOLR4	0.0286496
160492	0.256708	1.48854	3.80029	0.39169	0.695287		IFLTD1	0.0126331
386675	0.256708	1.48854	3.80029	0.39169	0.695287		KRTAP10-12	0.0126331
388325	0.410284	1.48811	3.67127	0.405338	0.685229		SCIMP	0.0134791
1572	3.40659	1.48732	1.07331	1.38573	0.165828		CYP2F1	0.134854
145581	189.826	1.48665	0.297462	4.99778	5.7995e-07	4.38448e-05	LRFN5	0.86827
728026	0.912463	1.48621	1.83164	0.811413	0.417129		PTMA	0.0590305
388121	13.7774	1.48613	0.557922	2.66368	0.00772906	0.0665304	TNFAIP8L3	0.428678
2266	1.2145	1.48578	2.33218	0.637077	0.524074		FGG	0.0392506
54106	1.39405	1.48546	1.75059	0.848548	0.396133		TLR9	0.0615757
283547	2.7167	1.4835	1.07733	1.37701	0.168508		LINC00639	0.159057
7022	713.213	1.4834	0.366317	4.04949	5.13284e-05	0.00169237	TFAP2C	0.701599
4062	6.96231	1.48263	0.858002	1.728	0.083988		LY6H	0.205124
121340	6.82883	1.48206	0.901923	1.64322	0.100337		SP7	0.155712
8277	18.1831	1.48171	0.884406	1.67537	0.0938621	0.322697	TKTL1	0.217154
6424	0.824064	1.48143	2.16868	0.683099	0.494544		SFRP4	0.0473526
399668	232.906	1.47982	0.21966	6.73686	1.61845e-11	4.40484e-09	LINC00086	1.0649
1442	0.245515	1.47894	3.79954	0.389243	0.697097		CSH2	0.0126331
3047	0.245515	1.47894	3.79954	0.389243	0.697097		HBG1	0.0126331
200958	3.01506	1.47881	1.27221	1.16239	0.245078		MUC20	0.0948192
4852	21.5862	1.47756	0.5008	2.95041	0.00317356	0.0372588	NPY	0.46744
342096	0.686719	1.47479	2.36037	0.624815	0.532092		GOLGA6A	0.027521
777	74.7595	1.47242	0.222056	6.63086	3.33741e-11	8.03851e-09	CACNA1E	1.05657
440590	294.478	1.47166	0.20449	7.19676	6.16613e-13	2.63716e-10	ZYG11A	1.09119
139135	0.250588	1.46925	3.80194	0.386448	0.699165		PASD1	0.0126331
644649	0.250588	1.46925	3.80194	0.386448	0.699165		APOOP5	0.0126331
100033420	0.834837	1.46918	1.89111	0.776889	0.437224		SNORD116-8	0.0477916
85329	24.7392	1.4689	0.496766	2.95693	0.00310719	0.03671	LGALS12	0.451355
347442	0.62324	1.46842	3.08803	0.475519	0.634417		DCAF8L2	0.0325984
353174	0.591707	1.46841	3.26476	0.449777	0.652871		ZACN	0.0150706
338963	0.331004	1.46605	3.81554	0.384232	0.700806		AC105339.1	0.0126331
1404	79.3459	1.46487	0.247832	5.91074	3.40571e-09	5.098e-07	HAPLN1	0.983702
136259	0.858419	1.46277	2.02187	0.723477	0.469387		KLF14	0.0432059
401613	38.4385	1.46193	0.373473	3.91441	9.06264e-05	0.00258397	LINC00890	0.658098
100129196	1.46378	1.46072	1.70052	0.858989	0.390347		MATN1-AS1	0.0398981
6590	5.58696	1.46046	3.73745	0.390763	0.695972		SLPI	0.0254488
284836	2.17929	1.45964	1.4109	1.03454	0.300882		LINC00319	0.113926
100130418	14.291	1.45956	0.797335	1.83055	0.0671673	0.268616	CECR7	0.185402
3266	1.46369	1.45872	1.59047	0.917163	0.359057		ERAS	0.0808016
200298	1.12741	1.45812	1.87085	0.77939	0.43575		LINC00528	0.0313736
3739	1.01071	1.45647	2.05147	0.709965	0.477726		KCNA4	0.0248587
619455	0.721001	1.45641	2.3143	0.629308	0.529148		SPANXA2-OT1	0.0442132
1444	0.238	1.45627	3.80093	0.383136	0.701619		CSH1	0.0126331
340307	0.238	1.45627	3.80093	0.383136	0.701619		CTAGE6	0.0126331
401498	36.5451	1.45533	0.302188	4.81598	1.46478e-06	9.57481e-05	TMEM215	0.848207
440077	0.376965	1.45471	3.78997	0.383832	0.701103		ZNF705A	0.0250538
5996	0.376965	1.45471	3.78997	0.383832	0.701103		RGS1	0.0250538
190	9.24125	1.45205	0.621153	2.33768	0.0194039	0.122092	NR0B1	0.341178
692058	2.83149	1.44924	1.08977	1.32986	0.183564		SNORD11	0.126216
7018	4.24256	1.44847	1.00206	1.44549	0.14832		TF	0.170488
6531	87.2712	1.44699	0.256011	5.65207	1.58523e-08	1.92921e-06	SLC6A3	0.93884
5301	0.248453	1.44687	3.80291	0.380465	0.703601		PIN1P1	0.0126331
5368	0.248453	1.44687	3.80291	0.380465	0.703601		PNOC	0.0126331
84830	2.67132	1.44608	1.16468	1.24161	0.21438		ADTRP	0.109276
100302691	0.252495	1.44319	3.80262	0.379524	0.704299		LINC00184	0.0126331
128602	0.252495	1.44319	3.80262	0.379524	0.704299		C20orf85	0.0126331
9597	1.97416	1.44105	1.35962	1.05989	0.289196		SMAD5-AS1	0.0877867
874	73.0846	1.44032	0.286169	5.03312	4.82563e-07	3.80992e-05	CBR3	0.854421
8013	13.202	1.43683	0.564585	2.54493	0.0109299	0.0836452	NR4A3	0.417618
57094	2.01368	1.43601	1.30054	1.10417	0.26952		CPA6	0.0955072
257203	1.12216	1.43581	1.75732	0.817049	0.413901		DSCR9	0.0480405
646698	6.16703	1.43322	1.2242	1.17074	0.241704		ZSCAN5D	0.165345
6343	12.0292	1.43098	0.610989	2.34207	0.0191769	0.121544	SCT	0.376512
26083	0.517113	1.43033	2.85878	0.500329	0.616844		TBC1D29	0.0214179
79983	6.91474	1.42765	0.895539	1.59418	0.110895		POF1B	0.203602
133121	4.67045	1.42426	1.05959	1.34416	0.178897		ENPP6	0.153696
317701	0.515105	1.42373	3.39873	0.418901	0.675288		VN1R2	0.0156385
399886	0.47088	1.42265	3.49958	0.406519	0.684361		RP11-430H10.2	0.0143948
79895	6.91942	1.42254	0.682065	2.08564	0.037011		ATP8B4	0.311256
134285	29.3647	1.42209	0.376674	3.77538	0.000159765	0.00412331	TMEM171	0.664953
4501	1141.78	1.42121	0.193009	7.36344	1.79224e-13	9.58147e-11	MT1X	1.08647
100131347	2.64665	1.42025	1.25483	1.13183	0.257705		CTD-2206N4.4	0.0880595
406907	1.76754	1.42001	1.42576	0.995968	0.319266		LINC00599	0.0983955
51438	0.366183	1.41921	3.79177	0.374288	0.70819		MAGEC2	0.0188435
1555	58.2071	1.41778	0.330513	4.28963	1.78975e-05	0.000738038	CYP2B6	0.716669
3273	1.25745	1.41658	1.86763	0.75849	0.448158		HRG	0.0576448
400058	2.61513	1.4154	1.0868	1.30235	0.192796		MKRN9P	0.132822
7025	4.07878	1.4149	1.4056	1.00662	0.314119		NR2F1	0.121928
644945	3.61814	1.41424	1.33159	1.06207	0.288203		KRT16P3	0.143128
9630	237.339	1.41377	0.201809	7.00549	2.46131e-12	8.78875e-10	GNA14	1.05414
126123	3.93287	1.413	1.02067	1.38439	0.166239		IZUMO2	0.142509
283971	0.599505	1.40978	2.73521	0.515418	0.606261		CLEC18A	0.0309976
257062	1.55173	1.40458	1.8898	0.743242	0.457335		CATSPERD	0.0391469
360030	1.23756	1.40229	2.25948	0.620626	0.534846		NANOGNB	0.0553519
160428	592.759	1.40186	0.162919	8.60469	7.65258e-18	8.31364e-15	ALDH1L2	1.15188
29933	3.46162	1.40094	1.01482	1.38048	0.167439		GPR132	0.155287
2919	7.29556	1.4004	0.662974	2.1123	0.0346606		CXCL1	0.326358
84084	0.418798	1.39944	3.1184	0.448768	0.653599		RAB6C	0.0187159
5726	1.03358	1.39916	1.72464	0.811275	0.417208		TAS2R38	0.0631978
4322	1.1289	1.39384	2.03642	0.684459	0.493686		MMP13	0.0426268
347694	18.3117	1.39384	0.522056	2.6699	0.00758738	0.0658408	ECEL1P2	0.419276
284798	0.576302	1.39204	2.53935	0.548188	0.583563		RP4-738P15.1	0.0252875
9758	31.8441	1.39191	0.593525	2.34517	0.0190186	0.120836	FRMPD4	0.334775
126859	3.72976	1.39114	1.15679	1.20258	0.229137		AXDND1	0.143445
3569	2.89313	1.39093	1.04707	1.3284	0.184047		IL6	0.139966
283848	10.1415	1.38963	0.556658	2.49639	0.0125465	0.0919281	CES4A	0.385328
149773	1.3961	1.38897	1.68807	0.822817	0.410612		APCDD1L-AS1	0.0591781
166655	31.189	1.38607	3.73654	0.370951	0.710674	0.878963	TRIM60	0.0217882
80129	3.83478	1.38507	0.938507	1.47582	0.139993		CCDC170	0.162379
3783	45.549	1.3834	0.34819	3.97313	7.0934e-05	0.00216696	KCNN4	0.684869
100507657	2.72895	1.37997	1.29739	1.06365	0.287488		CTA-929C8.6	0.0768336
400950	1.23126	1.37961	1.90229	0.725235	0.468308		C2orf91	0.0595764
388015	0.501259	1.37902	2.95212	0.467128	0.640408		RTL1	0.0203609
5972	0.501259	1.37902	2.95212	0.467128	0.640408		REN	0.0203609
8900	687.918	1.37837	0.191325	7.20432	5.83347e-13	2.62248e-10	CCNA1	1.05183
3293	1.21341	1.3764	1.9138	0.719197	0.47202		HSD17B3	0.0422477
3381	2.12874	1.37632	1.45761	0.944232	0.345051		IBSP	0.0923789
63930	0.330006	1.37616	3.80353	0.361811	0.717493		RP11-305P22.9	0.0126331
283461	0.338382	1.37504	3.8045	0.361425	0.717782		C12orf40	0.0126331
6718	1.71995	1.3744	1.27516	1.07783	0.28111		AKR1D1	0.102128
9075	0.336986	1.37331	3.80432	0.360987	0.718109		CLDN2	0.0126331
57644	108.107	1.36961	0.378498	3.61854	0.00029627	0.00665896	MYH7B	0.628733
940	0.335955	1.36899	3.80323	0.359955	0.718881		CD28	0.0126331
9038	0.321459	1.36893	3.80321	0.35994	0.718892		TAAR5	0.0126331
401145	15.2707	1.36763	0.476198	2.87199	0.004079	0.043489	CCSER1	0.489021
155	2.36766	1.36638	1.29523	1.05493	0.291456		ADRB3	0.10116
347688	2.96609	1.36335	1.21797	1.11936	0.262987		TUBB8	0.111265
145837	0.816353	1.36147	2.08138	0.654121	0.513034		RP11-279F6.1	0.0391142
1745	2.90902	1.36086	1.30062	1.04631	0.295416		DLX1	0.114405
100507300	1.99335	1.36085	1.45428	0.935753	0.349401		ALKBH3-AS1	0.0643435
10716	0.433293	1.35947	3.5778	0.379973	0.703965		TBR1	0.0142226
5132	0.433293	1.35947	3.5778	0.379973	0.703965		PDC	0.0142226
27136	0.42478	1.35931	3.601	0.377483	0.705815		MORC1	0.0140432
144715	1.71437	1.3579	1.38601	0.979723	0.327223		RAD9B	0.0706479
9162	21.8141	1.35788	0.448533	3.02738	0.00246684	0.0310043	DGKI	0.513225
58472	2.31221	1.35777	1.09926	1.23517	0.216767		SQRDL	0.1309
4689	0.587405	1.35774	2.49405	0.544392	0.586171		NCF4	0.0259912
158131	0.173248	1.35741	3.80379	0.356856	0.7212		OR1Q1	0.0126331
168400	0.173248	1.35741	3.80379	0.356856	0.7212		DDX53	0.0126331
26246	0.173248	1.35741	3.80379	0.356856	0.7212		OR2L2	0.0126331
3232	0.173248	1.35741	3.80379	0.356856	0.7212		HOXD3	0.0126331
405753	0.173248	1.35741	3.80379	0.356856	0.7212		DUOXA2	0.0126331
57626	0.173248	1.35741	3.80379	0.356856	0.7212		KLHL1	0.0126331
5957	0.173248	1.35741	3.80379	0.356856	0.7212		RCVRN	0.0126331
653720	0.173248	1.35741	3.80379	0.356856	0.7212		GOLGA8I	0.0126331
654346	0.173248	1.35741	3.80379	0.356856	0.7212		LGALS9C	0.0126331
50846	0.818262	1.35712	1.89063	0.717813	0.472872		DHH	0.0449827
392843	1.0645	1.35695	1.63373	0.830584	0.406209		IQCA1P1	0.0556676
6258	0.70711	1.35597	2.66749	0.50833	0.611222		RXRG	0.0297128
3779	17.9635	1.3556	0.412508	3.28624	0.00101533	0.0164486	KCNMB1	0.594812
283867	0.524131	1.35517	3.37381	0.401673	0.687925		LINC00922	0.0157142
728228	0.524131	1.35517	3.37381	0.401673	0.687925		RP4-779E11.3	0.0157142
2638	5.89622	1.3551	0.742342	1.82544	0.067935		GC	0.289568
344905	0.474955	1.35504	3.47925	0.389464	0.696933		ATP13A5	0.0144508
100506107	0.17729	1.35478	3.80344	0.3562	0.721691		RP11-322J23.1	0.0126331
10462	0.17729	1.35478	3.80344	0.3562	0.721691		CLEC10A	0.0126331
4477	0.17729	1.35478	3.80344	0.3562	0.721691		MSMB	0.0126331
574492	0.17729	1.35478	3.80344	0.3562	0.721691		MIR517C	0.0126331
6295	0.17729	1.35478	3.80344	0.3562	0.721691		SAG	0.0126331
2705	0.41521	1.35437	3.08877	0.438482	0.661037		GJB1	0.0185512
10060	0.717049	1.35351	2.25168	0.601113	0.547765		ABCC9	0.0346667
100507629	0.175894	1.35243	3.80311	0.355612	0.722131		LINC00658	0.0126331
10136	0.175894	1.35243	3.80311	0.355612	0.722131		CELA3A	0.0126331
643365	0.175894	1.35243	3.80311	0.355612	0.722131		LINC00452	0.0126331
6818	0.175894	1.35243	3.80311	0.355612	0.722131		SULT1A4	0.0126331
55553	1.53186	1.35073	1.61602	0.835832	0.403249		SOX6	0.0247388
257313	0.162056	1.3504	3.80286	0.355102	0.722513		UTS2B	0.0126331
3565	0.162056	1.3504	3.80286	0.355102	0.722513		IL4	0.0126331
7080	0.162056	1.3504	3.80286	0.355102	0.722513		NKX2-1	0.0126331
6554	0.722655	1.34936	2.62896	0.513268	0.607764		SLC10A1	0.0192758
55065	32.3921	1.34878	0.358654	3.76066	0.000169466	0.00431418	SLC52A1	0.660508
6506	89.9178	1.34813	0.245456	5.49236	3.96602e-08	4.27104e-06	SLC1A2	0.898797
120400	0.160659	1.34803	3.80253	0.35451	0.722957		NXPE1	0.0126331
5319	0.160659	1.34803	3.80253	0.35451	0.722957		PLA2G1B	0.0126331
642778	0.160659	1.34803	3.80253	0.35451	0.722957		NPIPA3	0.0126331
728724	0.160659	1.34803	3.80253	0.35451	0.722957		LINC00977	0.0126331
1557	0.348836	1.34702	3.79568	0.354884	0.722677		CYP2C19	0.0126331
200008	0.348836	1.34702	3.79568	0.354884	0.722677		CDCP2	0.0126331
729633	1.31622	1.34681	1.52208	0.884845	0.37624		MRS2P2	0.0646533
3699	0.492753	1.3461	2.96467	0.454046	0.649796		ITIH3	0.0200598
27156	0.904778	1.34594	1.8475	0.728519	0.466296		RTDR1	0.0456537
60385	7.32996	1.34587	0.915396	1.47026	0.141491		TSKS	0.191526
100505878	0.164701	1.34538	3.80217	0.353845	0.723455		CTC-493L21.1	0.0126331
113730	0.164701	1.34538	3.80217	0.353845	0.723455		KLHDC7B	0.0126331
26830	0.164701	1.34538	3.80217	0.353845	0.723455		RNU5D-1	0.0126331
338429	0.164701	1.34538	3.80217	0.353845	0.723455		SNORD109A	0.0126331
56729	0.164701	1.34538	3.80217	0.353845	0.723455		RETN	0.0126331
60467	0.164701	1.34538	3.80217	0.353845	0.723455		BPESC1	0.0126331
4353	3.69169	1.34507	0.956157	1.40675	0.159502		MPO	0.166917
638	56.0832	1.34483	0.361498	3.72016	0.0001991	0.00485397	BIK	0.650706
161198	7.33747	1.3445	0.70944	1.89515	0.0580725		CLEC14A	0.258148
100507206	0.558834	1.34354	3.24268	0.414329	0.678633		LINC00943	0.0281124
100190940	0.282724	1.3426	3.79747	0.353552	0.723674		RP11-474D1.3	0.0188435
134288	0.282724	1.3426	3.79747	0.353552	0.723674		TMEM174	0.0188435
148545	0.282724	1.3426	3.79747	0.353552	0.723674		NBPF4	0.0188435
7141	0.282724	1.3426	3.79747	0.353552	0.723674		TNP1	0.0188435
8688	0.282724	1.3426	3.79747	0.353552	0.723674		KRT37	0.0188435
7200	46.2389	1.34172	0.559434	2.39835	0.016469	0.109446	TRH	0.368311
1440	0.328325	1.34115	3.79417	0.353475	0.723732		CSF3	0.0126331
51764	11.3054	1.34097	0.631514	2.12342	0.0337189	0.1755	GNG13	0.306645
388199	1.37769	1.34064	1.77637	0.754709	0.450423		PRR25	0.0383548
91703	0.735699	1.3405	2.21837	0.604271	0.545664		ACY3	0.0470076
259215	0.259102	1.33872	3.79786	0.352493	0.724469		LY6G6F	0.0126331
100302121	0.259354	1.33825	3.79755	0.352399	0.724539		MIR1276	0.0126331
220980	0.259354	1.33825	3.79755	0.352399	0.724539		TMEM72-AS1	0.0126331
166824	6.59581	1.33816	0.690753	1.93725	0.0527151		RASSF6	0.287616
5196	4.28392	1.33765	0.892584	1.49863	0.133971		PF4	0.20993
4161	3.74441	1.33677	1.11942	1.19417	0.232413		MC5R	0.100061
728194	0.697887	1.33586	2.62004	0.509863	0.610147		RSPH10B2	0.0385626
6910	0.873739	1.33579	2.00767	0.665342	0.505831		TBX5	0.0407114
64388	5.58884	1.33553	0.758183	1.76148	0.0781569		GREM2	0.250544
23308	379.978	1.33517	0.292692	4.56168	5.07458e-06	0.000265433	ICOSLG	0.777147
100506532	0.261042	1.3351	3.7981	0.351518	0.725199		RP11-473E2.4	0.0126331
149708	0.261042	1.3351	3.7981	0.351518	0.725199		WFDC5	0.0126331
641455	0.261042	1.3351	3.7981	0.351518	0.725199		POTEM	0.0126331
122664	0.480232	1.33501	3.47124	0.384592	0.70054		TPPP2	0.0206156
6340	13.0127	1.33399	0.581145	2.29546	0.021707	0.130643	SCNN1G	0.34743
148738	57.6908	1.33349	0.458076	2.91106	0.00360202	0.0405154	HFE2	0.520443
401067	0.243867	1.33315	3.79726	0.351082	0.725527		IQCF3	0.0126331
5172	1.84535	1.33281	1.26514	1.05348	0.292119		SLC26A4	0.089748
100187716	0.244119	1.33266	3.79694	0.350983	0.725601		MIR1224	0.0126331
6318	12.0903	1.33261	0.649085	2.05306	0.0400669	0.196257	SERPINB4	0.312663
26343	1.22446	1.33199	1.54346	0.862995	0.38814		OR5E1P	0.0870067
50801	6.56834	1.33189	0.802296	1.6601	0.0968938		KCNK4	0.211251
26831	0.265084	1.33174	3.79773	0.350667	0.725838		RNU5A-1	0.0126331
29991	0.265084	1.33174	3.79773	0.350667	0.725838		OBP2A	0.0126331
548321	0.702021	1.33135	2.54844	0.522419	0.601379		FAM182B	0.0243468
3568	0.235354	1.33036	3.79725	0.350349	0.726077		IL5RA	0.0126331
389932	0.235354	1.33036	3.79725	0.350349	0.726077		AKR1C6P	0.0126331
148398	5.276	1.32941	0.888469	1.4963	0.134576		SAMD11	0.186115
26247	1.13575	1.32933	1.87878	0.70755	0.479225		OR2L1P	0.05796
340515	0.248161	1.32926	3.79657	0.350121	0.726248		RP11-555F9.2	0.0126331
197196	0.263688	1.3287	3.79739	0.349898	0.726415		LINC00311	0.0126331
693181	0.233958	1.32732	3.79692	0.349578	0.726656		MIR596	0.0126331
9976	0.246513	1.3267	3.79655	0.349448	0.726753		CLEC2B	0.0126331
150142	0.743993	1.32637	2.96204	0.44779	0.654305		ZNF295-AS1	0.0336583
4680	56.6628	1.32514	1.4267	0.928818	0.352984	0.64664	CEACAM6	0.0375034
100506113	0.930048	1.32406	2.03123	0.651852	0.514497		RP11-535A19.2	0.0405852
100506195	0.905568	1.32232	2.15301	0.614174	0.5391		LARGE-AS1	0.0502967
9595	1.71211	1.32064	1.42514	0.926669	0.354098		CYTIP	0.0484694
348840	1.28792	1.31932	2.03096	0.649603	0.515949		ANKRD18DP	0.0352752
1268	59.6164	1.31926	0.413965	3.18689	0.0014381	0.0214412	CNR1	0.565456
338557	0.403271	1.3161	3.12176	0.421588	0.673326		FFAR4	0.018518
283600	0.783287	1.31592	2.54052	0.517972	0.604478		SLC25A47	0.028514
79679	1.38729	1.31475	1.70651	0.770433	0.441043		VTCN1	0.0406048
5322	0.503946	1.31442	2.9127	0.451271	0.651794		PLA2G5	0.0206396
1281	5.58802	1.31376	0.899897	1.45991	0.144316		COL3A1	0.226466
100126270	1.63638	1.31321	1.44882	0.906395	0.364727		FMR1-AS1	0.0779395
338321	4.86462	1.3114	0.905896	1.44762	0.147723		NLRP9	0.182203
83482	18.2406	1.31116	0.491694	2.66663	0.00766165	0.0661784	SCRT1	0.437662
260341	1.08137	1.30981	1.83848	0.712444	0.47619		TFAMP1	0.0323821
60437	50.4911	1.30962	0.304974	4.29422	1.75312e-05	0.000724928	CDH26	0.749652
401164	4.38123	1.3095	1.25359	1.0446	0.296208		LINC01060	0.0548389
551	1.34309	1.30798	1.56158	0.837599	0.402256		AVP	0.0728816
116211	16.5384	1.30722	0.716079	1.82553	0.0679213	0.270547	TM4SF19	0.244773
58157	11.1918	1.30644	0.574886	2.27253	0.0230548	0.135283	NGB	0.347585
100126784	14.1309	1.30628	0.489052	2.67105	0.00756148	0.0657304	RP11-359E10.1	0.450943
151871	336.622	1.30443	0.152061	8.57835	9.62447e-18	9.60458e-15	DPPA2	1.10107
2845	1.56295	1.3039	1.44266	0.90382	0.366091		GPR22	0.0665307
10232	23.3445	1.30387	0.762387	1.71024	0.0872208	0.310561	MSLN	0.315526
161931	13.6307	1.3029	0.473276	2.75293	0.00590643	0.055155	ADAD2	0.480876
79015	4.63149	1.3017	1.27761	1.01885	0.308272		RP11-445H22.3	0.134181
10893	944.359	1.30097	0.230676	5.63982	1.70227e-08	2.05494e-06	MMP24	0.901741
81493	2.66232	1.30079	1.2947	1.0047	0.315042		SYNC	0.11841
286187	0.562808	1.30058	3.3198	0.391763	0.695233		PPP1R42	0.0207453
229	0.494376	1.29949	2.56154	0.507307	0.61194		ALDOB	0.0256101
10017	4.79253	1.29853	0.848519	1.53035	0.125929		BCL2L10	0.214428
692111	0.567129	1.29835	2.78773	0.465738	0.641403		SNORD71	0.0287914
554	3.71919	1.29774	0.943041	1.37613	0.168782		AVPR2	0.153748
5919	1808.18	1.2976	0.129111	10.0502	9.16552e-24	4.57329e-20	RARRES2	1.13822
133060	0.734789	1.29684	2.03722	0.636573	0.524403		OTOP1	0.0318516
390595	4.57913	1.29447	0.763363	1.69574	0.0899345		UBAP1L	0.259594
9720	1.16781	1.29444	1.63163	0.793344	0.427577		CCDC144A	0.0479244
57526	309.756	1.2943	0.495353	2.61288	0.0089783	0.0730811	PCDH19	0.406779
100507099	0.51276	1.29417	2.53466	0.510591	0.609638		FRY-AS1	0.0265177
27185	2.78022	1.29415	1.1505	1.12486	0.26065		DISC1	0.103911
341676	7.97844	1.29321	0.668699	1.93392	0.0531228		NEK5	0.279779
799	57.1348	1.2928	0.4569	2.8295	0.00466201	0.0469937	CALCR	0.496769
2687	16.8729	1.291	1.04545	1.23488	0.216876	0.505988	GGT5	0.194869
692202	2.01071	1.29096	1.2983	0.994348	0.320053		SNORD88A	0.0707115
124961	69.1813	1.28834	0.224343	5.74272	9.3165e-09	1.21268e-06	ZFP3	0.910416
30012	1.50046	1.28758	2.29714	0.560515	0.575128		TLX3	0.026731
1134	1.60332	1.2875	1.32521	0.97155	0.331274		CHRNA1	0.0867211
170692	4.97047	1.28671	0.851029	1.51195	0.130547		ADAMTS18	0.18011
255743	50.7933	1.28591	0.360501	3.56702	0.000361068	0.0076798	NPNT	0.614596
6082	3.44191	1.28586	1.0553	1.21848	0.223042		SNORD20	0.103762
4069	0.577719	1.28526	2.44226	0.52626	0.598708		LYZ	0.0261394
346	0.56984	1.28457	2.78731	0.460865	0.644896		APOC4-APOC2	0.028649
144193	6.71294	1.28436	0.828703	1.54984	0.12118		AMDHD1	0.171048
149465	7.16017	1.28148	0.687253	1.86464	0.0622325		WDR65	0.262472
51352	0.317166	1.27953	3.79161	0.337464	0.735767		WT1-AS	0.0126331
50614	18.1688	1.27662	0.552423	2.31095	0.0208354	0.127456	GALNT9	0.375562
1261	1.39879	1.2763	1.81583	0.702873	0.482135		CNGA3	0.0477897
100192426	0.329973	1.27614	3.79092	0.33663	0.736396		RP11-789C17.3	0.0126331
85477	40.2484	1.27588	0.355336	3.59063	0.000329879	0.00718772	SCIN	0.626706
23440	0.960176	1.27565	2.17416	0.58673	0.557385		OTP	0.0351433
1393	2.76528	1.27298	1.38016	0.922339	0.356352		CRHBP	0.111659
7941	96.8385	1.27284	0.233037	5.46196	4.70905e-08	4.89513e-06	PLA2G7	0.87628
677811	0.708334	1.27166	2.11185	0.602156	0.54707		SNORA28	0.0306795
100129931	2.25668	1.27135	1.31256	0.968604	0.332743		RP11-367J11.2	0.078238
8633	37.3611	1.26982	0.403835	3.14439	0.00166431	0.0237041	UNC5C	0.586441
259296	0.735678	1.26853	2.17006	0.584561	0.558843		TAS2R50	0.028808
7350	6.13246	1.26825	0.700418	1.8107	0.0701868		UCP1	0.26915
6563	0.646378	1.26697	2.68757	0.471417	0.637343		SLC14A1	0.0269572
11197	202.687	1.26515	0.187161	6.75971	1.3827e-11	3.8329e-09	WIF1	0.988358
253264	1.15234	1.26497	1.86331	0.678884	0.497211		ZNF503-AS1	0.0324809
164656	11.7733	1.26493	0.597917	2.11557	0.0343816	0.177226	TMPRSS6	0.317689
1132	10.9941	1.26492	0.547781	2.30918	0.0209338	0.127901	CHRM4	0.372137
3950	0.722187	1.26406	2.67939	0.471773	0.637089		LECT2	0.0256786
6954	0.341685	1.2609	3.79302	0.332426	0.739568		TCP11	0.0126331
120939	0.338893	1.25998	3.79281	0.332202	0.739736		TMEM52B	0.0126331
5265	0.906329	1.25905	2.07196	0.607663	0.543411		SERPINA1	0.0260184
100033820	4.85914	1.25819	0.820777	1.53292	0.125295		SNHG14	0.187209
3736	22.1936	1.25803	0.551066	2.28289	0.0224366	0.133125	KCNA1	0.340273
56169	2.68887	1.25753	1.43166	0.878371	0.379743		GSDMC	0.100644
85320	2.02444	1.25631	1.24548	1.0087	0.31312		ABCC11	0.0917087
222865	64.0728	1.25605	0.263847	4.76052	1.93093e-06	0.000116549	TMEM130	0.804744
57214	53.0152	1.25453	0.276929	4.53016	5.89391e-06	0.000303182	KIAA1199	0.78302
1012	74.8078	1.25406	0.377928	3.31824	0.000905868	0.0152017	CDH13	0.610384
140628	17.9427	1.2539	0.615233	2.03808	0.0415418	0.201112	GATA5	0.257348
440730	1.54627	1.25332	1.56566	0.800508	0.423417		TRIM67	0.0697175
3680	247.958	1.25327	0.19497	6.42799	1.29303e-10	2.7261e-08	ITGA9	0.959038
643596	3.93347	1.25316	0.961565	1.30325	0.19249		RNF224	0.137506
1562	4.87551	1.25211	0.897879	1.39452	0.163162		CYP2C18	0.200579
10739	34.5186	1.2519	0.710565	1.76184	0.0780959	0.292729	RFPL2	0.266897
84803	86.0837	1.251	0.245009	5.10592	3.29196e-07	2.768e-05	AGPAT9	0.841805
54716	7.03376	1.24828	0.813774	1.53394	0.125046		SLC6A20	0.171267
3662	101.449	1.24775	0.190078	6.56442	5.22361e-11	1.20296e-08	IRF4	0.965308
84166	59.4118	1.2466	0.294729	4.22963	2.34074e-05	0.00090539	NLRC5	0.721172
392465	0.491885	1.24607	3.39325	0.367221	0.713454		GLOD5	0.0153
81693	25.3727	1.24436	0.387732	3.20932	0.00133048	0.0203016	AMN	0.557657
414194	3.97172	1.24436	1.30476	0.953704	0.340233		CCNYL2	0.0772759
387644	6.47396	1.24313	0.883012	1.40783	0.15918		LINC00202-1	0.164209
10324	3.11705	1.24221	1.4276	0.870143	0.384222		KLHL41	0.0302683
653399	0.337465	1.24134	3.77415	0.328906	0.742227		GSTTP2	0.0126331
79295	0.337465	1.24134	3.77415	0.328906	0.742227		OR5H6	0.0126331
199974	0.413814	1.2411	3.6393	0.341027	0.733083		CYP4Z1	0.0135842
5539	0.698139	1.24096	3.07226	0.403925	0.686268		PPY	0.0159454
11136	0.903106	1.23859	2.1537	0.575097	0.565225		SLC7A9	0.0353777
727897	5.27486	1.23751	1.09834	1.12671	0.259865		MUC5B	0.111408
22885	28.6246	1.23724	0.41287	2.99667	0.00272942	0.0333348	ABLIM3	0.519607
7253	0.341526	1.23634	3.77329	0.327655	0.743173		TSHR	0.0126331
64800	36.1983	1.23607	0.383229	3.22542	0.00125787	0.0195323	EFCAB6	0.535522
140469	14.3901	1.23598	0.501901	2.4626	0.0137935	0.0973482	MYO3B	0.395129
84740	2.51841	1.23584	1.32042	0.935949	0.349299		AFAP1-AS1	0.0843969
154150	7.28162	1.23375	1.2551	0.982993	0.325611		HDGFL1	0.176711
100129354	6.1678	1.23323	0.697849	1.76718	0.0771974		NRADDP	0.258685
4340	22.2352	1.23272	0.504878	2.44161	0.0146219	0.101425	MOG	0.438233
158471	1216.86	1.23209	0.183876	6.70063	2.07529e-11	5.35603e-09	PRUNE2	0.964081
2357	0.326677	1.23181	3.77335	0.326451	0.744083		FPR1	0.0126331
259292	0.326677	1.23181	3.77335	0.326451	0.744083		TAS2R46	0.0126331
79315	0.326677	1.23181	3.77335	0.326451	0.744083		OR7E122P	0.0126331
84432	0.326677	1.23181	3.77335	0.326451	0.744083		PROK1	0.0126331
7535	2.24861	1.23081	1.32908	0.926057	0.354416		ZAP70	0.0691569
729597	1.93894	1.2305	1.19378	1.03076	0.302654		SPDYE1	0.103361
416	0.334361	1.23015	3.77477	0.325887	0.74451		ARSF	0.0126331
9370	4.07793	1.22966	3.74044	0.328747	0.742347		ADIPOQ	0.0180631
126520	70.2109	1.22822	0.472133	2.60143	0.00928351	0.0747123	PLK5	0.460004
442903	0.745388	1.22806	2.15479	0.56992	0.568732		MIR331	0.0277667
5625	1070.09	1.22491	0.174902	7.00343	2.49775e-12	8.78875e-10	PRODH	0.978588
6582	26.4361	1.22468	0.385092	3.18022	0.00147164	0.0217678	SLC22A2	0.548583
8352	2.42089	1.22465	1.84208	0.664819	0.506166		HIST1H3H	0.0525326
7069	0.323168	1.22433	3.7739	0.324421	0.745619		THRSP	0.0126331
693130	0.994867	1.2231	1.92154	0.63652	0.524438		MIR548D1	0.0287296
154288	4.71083	1.2231	0.866231	1.41198	0.157957		KHDC3L	0.187409
7850	0.591828	1.22294	2.17047	0.563442	0.573134		IL1R2	0.0324198
6920	5.6669	1.22233	0.878515	1.39135	0.164118		TCEA3	0.18299
23547	2.97921	1.22174	3.74231	0.326466	0.744072		LILRA4	0.0164087
285	2.64565	1.22035	1.25637	0.971323	0.331387		ANGPT2	0.0642544
2814	3.04804	1.22011	1.18975	1.02552	0.305118		GP5	0.0999302
130813	3.63827	1.21999	0.884227	1.37973	0.167671		C2orf50	0.169822
375612	19.8124	1.21939	0.471732	2.58492	0.00974011	0.0771517	LHFPL3	0.44841
5920	13.9869	1.21934	0.518894	2.34989	0.0187789	0.119801	RARRES3	0.362491
1014	0.653241	1.21922	3.76493	0.323837	0.746061		CDH16	0.0324841
56107	9.56842	1.21872	0.692071	1.76098	0.0782424	0.292729	PCDHGA9	0.261552
284467	3.97173	1.2187	0.953571	1.27803	0.201237		FAM19A3	0.165885
1346	14.9297	1.21757	0.63543	1.91614	0.0553478	0.238687	COX7A1	0.280631
28	2.74673	1.21567	1.00683	1.20742	0.227271		ABO	0.14729
3626	5.3474	1.21477	0.863291	1.40714	0.159387		INHBC	0.185808
100306975	0.893897	1.21471	2.05788	0.590272	0.555008		NDUFAF4P1	0.0437442
124221	3.1791	1.21469	1.25574	0.967307	0.333391		PRSS30P	0.0962669
259197	0.672123	1.21215	2.75414	0.440117	0.659852		NCR3	0.0173808
5272	1589.01	1.21096	0.361703	3.34796	0.000814096	0.0141207	SERPINB9	0.612493
138715	0.919523	1.20987	1.77453	0.6818	0.495365		ARID3C	0.0483432
146167	0.711035	1.20909	2.69344	0.448903	0.653502		SLC38A8	0.0127721
147660	444.195	1.20865	0.188728	6.40417	1.51187e-10	3.11098e-08	ZNF578	0.939996
146802	3.44267	1.20859	1.00723	1.19992	0.230171		SLC47A2	0.110435
3683	6.91057	1.20822	1.12043	1.07836	0.280874		ITGAL	0.196988
374977	6.09609	1.20743	1.14391	1.05553	0.291185		MROH7	0.152363
3936	158.262	1.20731	0.662725	1.82174	0.0684948	0.271818	LCP1	0.231662
100302263	0.809029	1.20557	2.01812	0.59737	0.55026		MIR1908	0.032616
2444	5.28542	1.20458	0.928442	1.29742	0.194488		FRK	0.143285
162333	12.6554	1.2038	0.588924	2.04407	0.0409469	0.199328	MARCH10	0.328868
388428	1.36417	1.20274	1.76712	0.680622	0.496111		AATK-AS1	0.0305351
100507589	4.76346	1.20157	0.858055	1.40034	0.16141		ALG1	0.180015
168507	49.8893	1.20099	0.456898	2.62858	0.00857418	0.0709884	PKD1L1	0.447641
8470	925.97	1.19912	0.130419	9.19438	3.77149e-20	9.40924e-17	SORBS2	1.05337
728773	2.67638	1.19896	1.12801	1.06289	0.287831		PABPC1P2	0.0806625
83657	0.687105	1.19837	2.37017	0.505604	0.613135		DYNLRB2	0.0254643
256933	22.2745	1.19833	0.425973	2.81316	0.0049057	0.0485029	NPB	0.498987
1463	258.658	1.19814	0.131634	9.10209	8.86097e-20	1.89485e-16	NCAN	1.05146
641311	0.512083	1.19621	2.92771	0.408582	0.682846		RPL31P11	0.0206941
2691	0.584794	1.19206	2.51173	0.474595	0.635076		GHRH	0.0234138
696	12.7345	1.19	0.534066	2.2282	0.0258674	0.146338	BTN1A1	0.356254
80868	0.646654	1.18868	2.17839	0.54567	0.585293		HCG4B	0.0292688
10586	1.6547	1.18783	1.36584	0.869673	0.384479		MAB21L2	0.0856033
100506243	0.775571	1.18644	2.1969	0.540055	0.589159		KRBOX1	0.0378276
84226	19.9744	1.18627	0.392062	3.02571	0.00248048	0.0311235	C2orf16	0.548014
338596	18.0139	1.18577	0.465852	2.54538	0.0109159	0.083605	ST8SIA6	0.424025
100506585	2.01173	1.18398	1.48054	0.7997	0.423885		AC011899.9	0.0774055
55001	14.2875	1.18241	0.522606	2.26252	0.0236653	0.137577	TTC22	0.37046
51252	5.90421	1.18185	0.696732	1.69627	0.0898341		FAM178B	0.248754
378832	0.498288	1.18057	3.7886	0.31161	0.755337		COL18A1-AS1	0.0122316
347731	28.8824	1.17896	0.397305	2.9674	0.00300327	0.0358501	LRRTM3	0.522258
55867	1.13622	1.17832	1.69032	0.697098	0.485742		SLC22A11	0.0684763
286234	5.92731	1.17738	0.715262	1.64608	0.0997472		SPATA31E1	0.230429
391712	24.7468	1.17673	0.602563	1.95287	0.0508349	0.22654	TRIM61	0.32217
285556	1.74606	1.17582	1.63447	0.719393	0.471899		RP11-766F14.2	0.031318
677799	0.650882	1.17498	2.28714	0.513733	0.607439		SNORA11	0.038142
149628	0.559	1.17376	3.76827	0.311485	0.755432		PYHIN1	0.0297003
417	0.559	1.17376	3.76827	0.311485	0.755432		ART1	0.0297003
84779	0.559	1.17376	3.76827	0.311485	0.755432		NAA11	0.0297003
100287559	2.77974	1.17274	1.01335	1.15729	0.247154		ADPGK-AS1	0.135151
8433	1851.77	1.17242	0.229666	5.10488	3.30998e-07	2.768e-05	UTF1	0.804981
283726	8.43321	1.17072	0.648051	1.80652	0.0708368	0.27635	FAM154B	0.25594
6585	59.9837	1.16935	0.375731	3.1122	0.00185701	0.0254557	SLIT1	0.520737
100049587	1.98124	1.16867	2.01934	0.57874	0.562764		SIGLEC14	0.0535348
5473	1.95127	1.16595	1.52508	0.764515	0.444561		PPBP	0.042964
8736	23.2841	1.1659	0.458859	2.54087	0.0110577	0.0843992	MYOM1	0.44914
257629	4.55806	1.16571	0.924159	1.26138	0.207172		ANKS4B	0.147841
2328	0.353754	1.1653	3.80538	0.306225	0.759433		FMO3	0.0126331
406974	0.353754	1.1653	3.80538	0.306225	0.759433		MIR197	0.0126331
722	0.353754	1.1653	3.80538	0.306225	0.759433		C4BPA	0.0126331
29953	175.628	1.16469	0.252248	4.61727	3.8883e-06	0.000210884	TRHDE	0.780851
133923	0.824967	1.16186	1.95519	0.594244	0.552349		ZNF474	0.0422207
3725	305.977	1.16147	0.425307	2.73091	0.00631595	0.0580734	JUN	0.446395
26038	87.841	1.16117	0.241748	4.80325	1.56112e-06	9.98653e-05	CHD5	0.788836
259236	12.0252	1.16104	0.532805	2.1791	0.0293242	0.159852	TMIE	0.351632
400500	0.249557	1.16057	3.80257	0.305206	0.760209		BCAR4	0.0126331
81607	239.293	1.15965	0.547391	2.11851	0.0341316	0.17636	PVRL4	0.386006
150165	1.96954	1.15948	1.24165	0.933822	0.350396		XKR3	0.110021
2853	0.354095	1.15919	3.77746	0.30687	0.758942		GPR31	0.0126331
124056	43.6834	1.15904	0.351834	3.29428	0.000986747	0.0161075	NOXO1	0.577008
8839	0.241473	1.15833	3.8029	0.304592	0.760677		WISP2	0.0126331
100505624	2.08494	1.1582	1.12773	1.02702	0.304411		AC109828.1	0.105148
2623	0.673174	1.15748	2.41687	0.478918	0.631997		GATA1	0.0136979
57605	574.658	1.15686	0.212339	5.4482	5.08825e-08	5.19544e-06	PITPNM2	0.850924
22891	25.118	1.15586	0.405007	2.85393	0.00431822	0.0449197	ZNF365	0.476696
100506178	8.33454	1.15419	0.738847	1.56214	0.118254	0.366946	AC002480.3	0.209665
1133	0.909966	1.15412	2.1027	0.548878	0.583089		CHRM5	0.0350592
4688	97.8837	1.15328	1.05758	1.09049	0.275496	0.571652	NCF2	0.11501
10457	45.9844	1.15328	0.411658	2.80154	0.00508599	0.0497435	GPNMB	0.49006
133491	10.017	1.15317	0.560428	2.05767	0.0396221	0.194775	C5orf47	0.335855
2635	0.426357	1.15312	3.7697	0.305892	0.759687		GBP3	0.0188435
340900	0.337351	1.15285	3.80487	0.302992	0.761896		EBLN1	0.0126331
10562	0.329267	1.15271	3.80486	0.302958	0.761922		OLFM4	0.0126331
344022	4.95587	1.15236	0.76648	1.50344	0.132725		NOTO	0.197084
54209	1.07442	1.15175	1.71463	0.671721	0.501761		TREM2	0.0343986
286083	0.245117	1.15109	3.80333	0.302652	0.762155		CTD-2281E23.1	0.0126331
100506126	0.324398	1.15055	3.80477	0.302398	0.762349		LINC00867	0.0126331
100302223	0.335224	1.14993	3.77886	0.304307	0.760894		MIR1302-8	0.0126331
720	0.999626	1.14896	1.72352	0.666639	0.505003		C4A	0.0493429
100507203	0.327668	1.14759	3.77757	0.303791	0.761287		SMLR1	0.0126331
70	651.812	1.14714	0.505391	2.26981	0.0232189	0.136086	ACTC1	0.359517
6521	2.01435	1.146	1.08634	1.05491	0.291464		SLC4A1	0.123146
4975	0.517971	1.14538	2.90371	0.394456	0.693245		OMP	0.0207228
170690	430.177	1.14488	0.16351	7.00193	2.52466e-12	8.78875e-10	ADAMTS16	0.943611
6569	0.253891	1.1447	3.80453	0.300878	0.763508		SLC34A1	0.0126331
347404	10.3931	1.14367	0.614398	1.86145	0.0626809	0.259262	LANCL3	0.290994
56660	134.046	1.14348	0.239429	4.77588	1.78922e-06	0.000110673	KCNK12	0.77806
130013	1.2754	1.14347	1.95791	0.584029	0.559201		ACMSD	0.0544883
146894	0.871308	1.14317	1.9921	0.573854	0.566067		CD300LG	0.0281236
5161	0.236604	1.14254	3.8044	0.300319	0.763934		PDHA2	0.0126331
90586	0.251099	1.14227	3.80443	0.300248	0.763988		AOC4P	0.0126331
5017	112.149	1.14106	0.235477	4.84576	1.26129e-06	8.42866e-05	OVOL1	0.787052
1644	1.92111	1.1405	1.2796	0.891293	0.372772		DDC	0.108347
117247	527.732	1.13992	0.220242	5.17577	2.26973e-07	1.97533e-05	SLC16A10	0.819887
100506377	1.70837	1.13813	1.68224	0.676558	0.498686		LINC00973	0.0911187
100287226	62.9188	1.1364	0.528348	2.15085	0.0314877	0.167737	ZNF729	0.348522
1517	0.905073	1.13588	2.05356	0.553129	0.580175		CTSLP7	0.0456807
10888	31.7597	1.13548	0.509209	2.22989	0.0257546	0.145865	GPR83	0.411843
3908	392.672	1.13458	0.545879	2.07844	0.0376685	0.188168	LAMA2	0.294343
100505875	1.23417	1.1332	2.20461	0.514011	0.607244		LINC01088	0.0297203
643965	21.7415	1.13312	0.383502	2.95468	0.00312997	0.0368917	TMEM88B	0.532439
100033428	0.481322	1.13185	2.96526	0.381701	0.702683		SNORD116-16	0.0197501
4978	40.0301	1.13135	0.322685	3.50605	0.000454805	0.00912598	OPCML	0.619453
11221	63.0719	1.1292	0.27419	4.11832	3.81644e-05	0.00133477	DUSP10	0.707641
7477	4.77138	1.12901	0.83252	1.35613	0.175057		WNT7B	0.169161
341277	4.46659	1.12884	0.886027	1.27405	0.202646		OVCH2	0.149379
5624	20.506	1.12708	0.372289	3.02743	0.00246641	0.0310043	PROC	0.538027
10568	815.708	1.12619	0.191421	5.88331	4.02142e-09	5.96006e-07	SLC34A2	0.873154
338811	34.7425	1.12618	0.358545	3.14098	0.00168382	0.0238896	FAM19A2	0.550347
5153	43.08	1.12547	0.428166	2.62859	0.00857396	0.0709884	PDE1B	0.458787
340665	0.73521	1.12544	2.75049	0.409177	0.682409		CYP26C1	0.0169853
284348	32.3771	1.12516	0.410364	2.74186	0.00610918	0.0566244	LYPD5	0.454676
283875	5.43746	1.12373	0.751407	1.49551	0.134782		LINC00514	0.198836
2834	0.950266	1.12369	2.48988	0.451304	0.651771		PRLHR	0.0217515
11075	919.202	1.12356	0.885808	1.2684	0.204654	0.491728	STMN2	-0.149731
161497	1.96811	1.12332	1.33204	0.843307	0.399057		STRC	0.0673776
79919	0.663292	1.12145	2.41184	0.464977	0.641948		C2orf54	0.0243067
10886	25.3806	1.12135	0.419283	2.67444	0.00748547	0.0651833	NPFFR2	0.450361
731220	5.25559	1.12025	0.761134	1.47182	0.141071		RFX8	0.217882
27287	742.48	1.12001	0.12796	8.75281	2.08103e-18	2.83191e-15	VENTX	0.988893
100288485	0.188482	1.11943	3.80348	0.294318	0.768515		MTRNR2L7	0.0126331
100313921	0.188482	1.11943	3.80348	0.294318	0.768515		MIR548E	0.0126331
100507661	0.188482	1.11943	3.80348	0.294318	0.768515		RP11-368I23.2	0.0126331
114769	0.188482	1.11943	3.80348	0.294318	0.768515		CARD16	0.0126331
150681	0.188482	1.11943	3.80348	0.294318	0.768515		OR6B3	0.0126331
1990	0.188482	1.11943	3.80348	0.294318	0.768515		CELA1	0.0126331
406968	0.188482	1.11943	3.80348	0.294318	0.768515		MIR193A	0.0126331
440452	0.188482	1.11943	3.80348	0.294318	0.768515		TBC1D3P2	0.0126331
441933	0.188482	1.11943	3.80348	0.294318	0.768515		OR13G1	0.0126331
57823	0.188482	1.11943	3.80348	0.294318	0.768515		SLAMF7	0.0126331
6315	0.188482	1.11943	3.80348	0.294318	0.768515		ATXN8OS	0.0126331
727699	0.188482	1.11943	3.80348	0.294318	0.768515		LINC00163	0.0126331
80834	0.188482	1.11943	3.80348	0.294318	0.768515		TAS1R2	0.0126331
8687	0.188482	1.11943	3.80348	0.294318	0.768515		KRT38	0.0126331
8832	0.188482	1.11943	3.80348	0.294318	0.768515		CD84	0.0126331
944	0.188482	1.11943	3.80348	0.294318	0.768515		TNFSF8	0.0126331
9457	0.188482	1.11943	3.80348	0.294318	0.768515		FHL5	0.0126331
676	12.3088	1.11902	0.82987	1.34843	0.17752	0.455802	BRDT	0.199395
51213	2.0789	1.11881	1.52307	0.734579	0.462596		LUZP4	0.0739211
59340	0.925894	1.1181	1.80529	0.619346	0.535689		HRH4	0.0357498
7401	6.1406	1.11799	0.693923	1.61112	0.107154		CLRN1	0.247335
389649	1.12996	1.11757	1.69129	0.660776	0.508756		C8orf86	0.0627382
5144	65.5704	1.1174	0.252324	4.42844	9.49168e-06	0.000439879	PDE4D	0.754128
84953	1.20339	1.11642	1.77021	0.630669	0.528257		MICALCL	0.0429159
7068	95.9817	1.11605	0.400751	2.78489	0.00535456	0.051661	THRB	0.503018
8637	6.07557	1.1145	0.799284	1.39438	0.163204		EIF4EBP3	0.193503
2862	7.39102	1.11431	0.734786	1.51651	0.129392		MLNR	0.181976
6595	553.988	1.11373	0.173922	6.40364	1.51714e-10	3.11098e-08	SMARCA2	0.896261
387273	0.626521	1.11238	3.1366	0.354646	0.722855		KRTAP5-10	0.0201255
54967	0.5175	1.11176	2.90363	0.382885	0.701805		CT55	0.0203865
135941	0.158014	1.11076	3.80311	0.292066	0.770236		OR2A14	0.0126331
399949	0.158014	1.11076	3.80311	0.292066	0.770236		C11orf88	0.0126331
54075	0.158014	1.11076	3.80311	0.292066	0.770236		CHODL-AS1	0.0126331
23569	4.12612	1.11071	0.918442	1.20935	0.22653		PADI4	0.159942
57801	72.3327	1.11064	0.48364	2.29642	0.0216518	0.130477	HES4	0.393456
570	6.65729	1.11008	0.88562	1.25345	0.210041		BAAT	0.129656
407049	0.656755	1.11006	2.78887	0.398032	0.690607		MIR92A2	0.0176708
79865	17.6396	1.10984	0.55439	2.00192	0.0452938	0.211019	TREML2	0.297015
51298	1.88005	1.1092	1.91586	0.578958	0.562618		THEG	0.0630588
100128590	0.801988	1.10901	2.54144	0.436372	0.662567		SLC8A1-AS1	0.0196714
100422997	1.43767	1.10845	1.38421	0.800779	0.423259		MIR4257	0.0679824
8435	7.31542	1.10825	1.05983	1.04569	0.295702		SOAT2	0.181705
55679	67.8848	1.10817	0.386912	2.86415	0.00418132	0.0441863	LIMS2	0.520729
100506551	2.363	1.10774	1.21039	0.915193	0.36009		RP11-231I16.1	0.0800771
168537	0.803573	1.10733	2.84222	0.389601	0.696831		GIMAP7	0.0246613
1842	1.81634	1.10656	1.40139	0.789614	0.429753		ECM2	0.0841269
27344	134.044	1.10651	0.175887	6.29102	3.15391e-10	6.21196e-08	PCSK1N	0.888632
60677	2.39406	1.10614	1.21075	0.913593	0.360931		CELF6	0.0878518
89822	40.9961	1.10551	0.326433	3.38664	0.000707536	0.0128222	KCNK17	0.599639
100131733	0.166098	1.10543	3.80288	0.290683	0.771294		USP30-AS1	0.0126331
100505835	0.166098	1.10543	3.80288	0.290683	0.771294		CTD-2081K17.2	0.0126331
120066	0.166098	1.10543	3.80288	0.290683	0.771294		OR5P3	0.0126331
284294	0.166098	1.10543	3.80288	0.290683	0.771294		RP11-146N18.1	0.0126331
728343	0.166098	1.10543	3.80288	0.290683	0.771294		NXF2	0.0126331
92346	0.166098	1.10543	3.80288	0.290683	0.771294		C1orf105	0.0126331
100033414	1.71589	1.10444	1.29091	0.855553	0.392245		SNORD116-2	0.0718758
55124	31.655	1.10428	0.428607	2.57643	0.00998271	0.0782362	PIWIL2	0.45217
1807	25.5225	1.10398	0.363007	3.04122	0.00235622	0.0301198	DPYS	0.53919
2984	81.1133	1.103	0.227894	4.83996	1.29865e-06	8.63975e-05	GUCY2C	0.765093
131873	10.1995	1.10224	0.548933	2.00797	0.0446468	0.209045	COL6A6	0.327168
246	30.3341	1.10155	0.411239	2.6786	0.007393	0.0645658	ALOX15	0.474807
29949	1.11155	1.10148	3.66858	0.300247	0.763989		IL19	0.0318818
100132116	0.163305	1.10058	3.80268	0.289423	0.772257		ACTA2-AS1	0.0126331
100422737	0.163305	1.10058	3.80268	0.289423	0.772257		RP1-60O19.1	0.0126331
100422842	0.163305	1.10058	3.80268	0.289423	0.772257		MIR3074	0.0126331
100423011	0.163305	1.10058	3.80268	0.289423	0.772257		MIR3138	0.0126331
3036	16.2629	1.10041	0.457794	2.40373	0.0162288	0.10837	HAS1	0.404345
100130733	7.85467	1.09991	0.706929	1.55591	0.119731		LRRC70	0.225515
30061	21.4208	1.09957	0.915652	1.20086	0.229807	0.521842	SLC40A1	0.0634672
7224	17.3745	1.0985	0.478275	2.29679	0.0216307	0.130403	TRPC5	0.401139
100271832	0.799733	1.09748	2.01091	0.545763	0.585229		AL121656.5	0.0204534
23415	20.9281	1.09575	0.425817	2.5733	0.0100733	0.0786992	KCNH4	0.443008
285588	0.809044	1.0957	1.91778	0.571335	0.567772		EFCAB9	0.031201
389634	14.8171	1.09511	0.463848	2.36092	0.0182295	0.117065	LINC00937	0.40346
100507098	1.13038	1.09394	2.22147	0.492439	0.622409		ADAMTS9-AS2	0.0236147
138046	4.2524	1.09377	0.885833	1.23474	0.216927		RALYL	0.130586
56171	6.38736	1.09362	0.738964	1.47993	0.138892		DNAH7	0.200844
7852	54.9186	1.09361	0.387326	2.82349	0.00475036	0.0476072	CXCR4	0.492606
1233	2.62	1.09333	1.29432	0.844711	0.398272		CCR4	0.0677601
57119	5.73533	1.09226	0.923894	1.18223	0.237114		EPPIN	0.179153
960	301.961	1.09218	0.197927	5.51808	3.4272e-08	3.74465e-06	CD44	0.82849
247	6.24143	1.0904	0.80855	1.34858	0.177471		ALOX15B	0.168986
26834	0.583923	1.08975	2.80653	0.388293	0.697799		RNU4-2	0.0190851
100506035	8.94778	1.08877	3.73944	0.291158	0.77093	0.909209	LINC00989	0.0137431
157739	12.0807	1.08786	0.502245	2.166	0.0303116	0.163331	TDH	0.352104
93492	1.99973	1.08631	1.38563	0.783986	0.433048		TPTE2	0.0661078
84808	9.46954	1.08627	0.650667	1.66948	0.0950231	0.324601	C1orf170	0.242122
165257	11.1688	1.08601	0.576606	1.88346	0.0596382	0.250434	C1QL2	0.290328
80217	8.20912	1.08551	0.705687	1.53823	0.123993	0.375492	WDR96	0.191567
114788	6.95635	1.08511	0.841079	1.29013	0.197004		CSMD3	0.171943
5142	535.235	1.08454	0.1506	7.20147	5.9566e-13	2.62248e-10	PDE4B	0.912022
5948	0.483687	1.08281	3.47318	0.311763	0.755221		RBP2	0.0143426
100506373	0.441548	1.08235	3.55944	0.304079	0.761068		CTD-2377D24.6	0.0143773
3624	19.6812	1.08143	0.512981	2.10813	0.0350197	0.179379	INHBA	0.390147
4693	8.48807	1.08046	0.702015	1.53908	0.123784	0.375337	NDP	0.227213
150368	98.5438	1.07874	0.243122	4.43705	9.12e-06	0.000428639	FAM109B	0.722929
400765	0.394506	1.07874	3.79729	0.284081	0.776348		MIR137HG	0.0126331
554045	3.32786	1.07832	1.52454	0.707307	0.479375		DUX4L9	0.091378
171389	3.20205	1.07677	0.997353	1.07963	0.280308		NLRP6	0.124995
1325	4.46888	1.07662	0.800513	1.34492	0.178652		CORT	0.170069
885	20.9568	1.07636	0.494753	2.17555	0.0295889	0.161002	CCK	0.367328
285800	6.96517	1.07535	0.740903	1.4514	0.146668		PRR18	0.199875
64218	429.376	1.07476	0.165997	6.4746	9.50616e-11	2.08088e-08	SEMA4A	0.877661
100506779	6.82988	1.07189	0.639254	1.67678	0.0935857		BZRAP1-AS1	0.249445
7940	0.402565	1.07176	3.66995	0.292036	0.770259		LST1	0.013537
339766	0.791464	1.07173	2.57916	0.415536	0.67775		MROH2A	0.036048
693221	6.39327	1.07173	0.907194	1.18137	0.237457		MIR636	0.106084
4585	302.329	1.0704	0.178739	5.98866	2.11581e-09	3.59904e-07	MUC4	0.84781
258	0.420262	1.07015	3.60508	0.296847	0.766584		AMBN	0.0138455
388662	18.5427	1.06961	0.537478	1.99006	0.0465848	0.215036	SLC6A17	0.329247
677844	3.37977	1.06925	0.997311	1.07214	0.283658		SNHG9	0.10846
3937	7.90978	1.06923	0.659104	1.62225	0.10475		LCP2	0.236506
378108	0.558999	1.06883	3.29497	0.324383	0.745648		TRIM74	0.0258038
8170	4.43323	1.06882	0.938725	1.13859	0.254873		SLC14A2	0.138599
55220	51.0757	1.06699	0.358234	2.97846	0.00289696	0.0349152	KLHDC8A	0.564054
10740	18.1341	1.0651	0.418294	2.54629	0.0108874	0.083605	RFPL1S	0.425246
6899	27.5948	1.06452	0.595817	1.78665	0.0739945	0.283425	TBX1	0.298248
84839	0.511571	1.06406	2.8856	0.368749	0.712315		RAX2	0.0204682
7476	0.807607	1.064	1.85983	0.572094	0.567258		WNT7A	0.0451786
64092	3.85151	1.06293	0.971794	1.09378	0.274051		SAMSN1	0.115454
10004	17.6393	1.06285	0.450135	2.36117	0.0182172	0.117036	NAALADL1	0.411976
407738	2.57685	1.06219	1.15717	0.917926	0.358658		FAM19A1	0.0944013
10738	0.718835	1.06185	2.33317	0.455109	0.649031		RFPL3	0.0307794
24	6.62218	1.06174	0.95669	1.1098	0.267083		ABCA4	0.149027
7980	243.441	1.06128	0.239793	4.42582	9.6075e-06	0.000442824	TFPI2	0.723786
100133669	4.71692	1.06122	1.12462	0.943628	0.34536		RP11-273G15.2	0.0579319
3929	5.89652	1.06067	0.692867	1.53085	0.125806		LBP	0.226104
414328	7.04915	1.0605	0.658582	1.61028	0.107336		IDNK	0.230334
4917	4.43034	1.06026	0.783143	1.35385	0.175784		NTN3	0.187954
553	3.23312	1.05993	1.04052	1.01866	0.308366		AVPR1B	0.132795
2920	7.43312	1.05964	0.797475	1.32874	0.183933		CXCL2	0.162491
51806	4.22479	1.05929	1.32588	0.798933	0.424329		CALML5	0.102684
221476	12.3155	1.05918	0.833382	1.27095	0.203748	0.490507	PI16	0.173577
8419	1.34975	1.05793	2.32218	0.455574	0.648696		BFSP2	0.0395651
130540	3.21747	1.05725	1.26352	0.836748	0.402734		ALS2CR12	0.0668499
54933	9.55849	1.05724	0.651902	1.62178	0.10485	0.341914	RHBDL2	0.243603
91662	186.151	1.05686	0.247932	4.26271	2.01965e-05	0.000817084	NLRP12	0.70746
59277	66.0992	1.05619	0.484582	2.1796	0.0292874	0.15971	NTN4	0.3228
28513	0.686626	1.05554	2.65633	0.397369	0.691095		CDH19	0.0278798
202374	12.6547	1.05539	0.572551	1.84332	0.0652827	0.264709	STK32A	0.308395
79365	65.9232	1.05456	0.36182	2.91458	0.00356165	0.0402069	BHLHE41	0.485077
388701	0.42831	1.05439	3.581	0.29444	0.768422		C1orf189	0.0140123
10406	456.687	1.05412	0.187579	5.61961	1.91392e-08	2.27377e-06	WFDC2	0.823392
255239	1.51468	1.05401	1.56625	0.67295	0.500979		ANKK1	0.0630332
1846	282.299	1.05154	0.288004	3.65114	0.000261076	0.0060496	DUSP4	0.642303
388906	9.45525	1.05132	0.558488	1.88245	0.0597751	0.250716	Z83851.3	0.29392
6725	27.3872	1.05125	0.444194	2.36665	0.0179501	0.115967	SRMS	0.439011
100507500	0.980504	1.05123	1.70396	0.61693	0.537281		EGFR-AS1	0.0372261
7780	10.8843	1.05075	0.649361	1.61812	0.105636	0.343306	SLC30A2	0.205398
400867	0.491446	1.0494	2.9179	0.359642	0.719115		AF064858.6	0.019428
3579	24.304	1.04897	0.435982	2.406	0.0161284	0.10802	CXCR2	0.418732
25759	117.316	1.04813	0.212616	4.92971	8.23523e-07	5.89824e-05	SHC2	0.765351
55530	3.93981	1.04795	0.891084	1.17604	0.23958		SVOP	0.130692
6783	0.328418	1.04794	3.78084	0.277171	0.781649		SULT1E1	0.0188435
2207	3.34553	1.04772	0.878887	1.1921	0.233221		FCER1G	0.149056
27065	1284.05	1.04693	0.11711	8.93978	3.89961e-19	7.29665e-16	NSG1	0.944216
56101	51.2373	1.04634	0.313444	3.33822	0.000843183	0.014444	PCDHGB4	0.586577
344405	30.6861	1.04619	0.393045	2.66175	0.00777353	0.0667596	PRORSD1P	0.473417
85449	6.19526	1.04613	0.835925	1.25146	0.210765		KIAA1755	0.137588
84179	61.4364	1.04612	0.316822	3.30191	0.000960294	0.0158486	MFSD7	0.568306
11317	14.0135	1.0456	0.665415	1.57135	0.1161	0.363351	RBPJL	0.261193
100192204	0.692847	1.04478	3.07121	0.340186	0.733716		PPIAP30	0.0210862
58529	38.5328	1.04447	0.319345	3.27066	0.00107296	0.0171679	MYOZ1	0.576401
100127888	3.09955	1.04387	1.04208	1.00171	0.316482		RP11-93B14.5	0.10537
1379	32.2356	1.04372	0.40668	2.56643	0.0102751	0.079942	CR1L	0.439274
3866	2.86965	1.04349	1.41488	0.73751	0.460812		KRT15	0.0434243
100302129	0.737315	1.04334	2.48409	0.420009	0.674479		MIR1915	0.0282986
84630	89.4279	1.04299	0.29028	3.59305	0.000326824	0.00714195	TTBK1	0.617181
4818	24.9627	1.04097	0.847347	1.22851	0.219256	0.508766	NKG7	0.237367
154790	4.94914	1.04094	0.777892	1.33816	0.180845		CLEC2L	0.186967
9884	4.95846	1.04035	0.915574	1.13628	0.255841		LRRC37A	0.131713
4861	143.836	1.03947	0.230299	4.51356	6.3748e-06	0.000321294	NPAS1	0.739306
2056	15.6943	1.03901	0.496198	2.09394	0.0362657	0.183399	EPO	0.352686
26157	0.415174	1.03825	3.63503	0.285623	0.775167		GIMAP2	0.0136249
345643	3.51293	1.03802	1.21404	0.855013	0.392544		MCIDAS	0.0821989
51214	0.314771	1.03791	3.79988	0.273144	0.784743		IGF2-AS	0.0126331
1672	0.313124	1.03767	3.79987	0.27308	0.784792		DEFB1	0.0126331
400668	0.319106	1.03755	3.79986	0.273049	0.784816		PRSS57	0.0126331
719	0.319106	1.03755	3.79986	0.273049	0.784816		C3AR1	0.0126331
80157	1.19923	1.03666	1.6575	0.625434	0.531686		CWH43	0.0476848
389151	0.370518	1.03648	3.7794	0.274244	0.783897		PRR23B	0.0188435
56269	0.370518	1.03648	3.7794	0.274244	0.783897		IRGC	0.0188435
57705	0.370518	1.03648	3.7794	0.274244	0.783897		WDFY4	0.0188435
6098	0.370518	1.03648	3.7794	0.274244	0.783897		ROS1	0.0188435
653149	0.370518	1.03648	3.7794	0.274244	0.783897		NBPF6	0.0188435
440356	4.64677	1.03451	0.847388	1.22083	0.222151		CDIPT-AS1	0.134931
85391	3.4057	1.0344	1.02417	1.00998	0.312503		SNORD14E	0.0949745
84419	0.685031	1.03437	2.34959	0.440234	0.659767		C15orf48	0.0250545
283985	6.96825	1.03351	0.714366	1.44675	0.147968		FADS6	0.190643
100506325	3.30637	1.03349	1.00244	1.03098	0.302552		RP11-6N17.4	0.103707
693122	0.642182	1.03286	2.43996	0.423311	0.672068		MIR421	0.0234448
162966	222.103	1.03265	0.261881	3.94319	8.04048e-05	0.00236925	ZNF600	0.672603
3481	1.47827	1.03189	1.62749	0.634035	0.526058		IGF2	0.0393273
7125	39.9267	1.03162	0.327226	3.15264	0.00161802	0.0233559	TNNC2	0.554365
255130	0.646794	1.03065	3.76325	0.273871	0.784183		IGFBP7-AS1	0.0272372
474	10.9974	1.03039	0.62509	1.64838	0.0992741	0.332819	ATOH1	0.255018
57084	23.7715	1.03008	0.397583	2.59086	0.00957365	0.0762628	SLC17A6	0.487595
55539	0.334559	1.02912	3.79946	0.270858	0.7865		KCNQ1DN	0.0126331
10647	1.74545	1.02861	3.10238	0.331556	0.740225		SCGB1D2	0.0395028
50507	30.2866	1.02849	0.351999	2.92186	0.00347949	0.0394847	NOX4	0.52025
389941	55.1327	1.02773	0.302395	3.39862	0.000677272	0.0123485	C1QL3	0.59272
26231	4.84342	1.02744	0.762829	1.34688	0.178019		LRRC29	0.183994
10365	11.3329	1.02721	0.672424	1.52762	0.126607	0.379508	KLF2	0.237421
5698	29.3007	1.02685	0.355679	2.887	0.00388933	0.0423111	PSMB9	0.521193
2891	0.53161	1.02639	3.77884	0.271616	0.785918		GRIA2	0.0184398
374	0.53161	1.02639	3.77884	0.271616	0.785918		AREG	0.0184398
133690	0.406688	1.02567	3.65354	0.280732	0.778916		CAPSL	0.0134887
51286	172.025	1.02421	0.213714	4.79245	1.64757e-06	0.000104061	CEND1	0.739097
5166	3.4458	1.02352	0.940673	1.08807	0.276563		PDK4	0.141949
140686	1.50095	1.02178	1.60429	0.636904	0.524188		WFDC3	0.0507415
9806	52.116	1.01949	0.361385	2.82107	0.00478639	0.0478287	SPOCK2	0.492953
728053	1.03515	1.01759	1.84666	0.551045	0.581603		BMS1P1	0.0491341
29881	5.49875	1.01699	0.840848	1.20948	0.226478		NPC1L1	0.140644
1826	10.5478	1.01683	0.566753	1.79413	0.0727924	0.280977	DSCAM	0.299217
160287	3.95594	1.01446	0.959865	1.05687	0.290569		LDHAL6A	0.11246
285103	2.59045	1.01437	1.34937	0.751734	0.452211		MED15P9	0.066176
54084	23.3331	1.01436	0.359878	2.81862	0.00482303	0.0479107	TSPEAR	0.503652
5798	204.319	1.01363	0.213243	4.75343	1.99996e-06	0.00012023	PTPRN	0.734959
114757	50.9126	1.01363	0.264877	3.82678	0.000129829	0.00348907	CYGB	0.651001
401491	27.913	1.01331	0.442827	2.28827	0.0221216	0.132244	RP11-125B21.2	0.390254
285498	39.2451	1.01307	0.303911	3.33343	0.000857827	0.0145753	RNF212	0.577172
5457	10.9881	1.01243	0.631637	1.60286	0.108966	0.349949	POU4F1	0.233281
57333	382.322	1.01196	0.173567	5.8304	5.52942e-09	7.67673e-07	RCN3	0.81113
83888	2.62998	1.01195	1.13475	0.891782	0.37251		FGFBP2	0.086783
58189	16.4614	1.01187	0.514129	1.96813	0.0490534	0.221837	WFDC1	0.328981
7490	1.25638	1.01126	1.68087	0.60163	0.54742		WT1	0.0298986
339967	1.69014	1.01066	1.92702	0.524466	0.599955		TMPRSS11A	0.0403322
56659	17.6568	1.00954	0.53145	1.8996	0.0574853	0.244668	KCNK13	0.293652
1734	12.3823	1.00855	0.647299	1.55809	0.119211	0.368389	DIO2	0.236805
728621	5.70535	1.00849	0.834491	1.20851	0.22685		CCDC30	0.153437
149954	1.3369	1.00775	2.06038	0.489106	0.624766		BPIFB4	0.0530826
222008	6.29312	1.00723	0.70882	1.42099	0.155318		VSTM2A	0.188262
728492	6.00712	1.00692	0.823391	1.22289	0.22137		SERF1B	0.147733
122945	3.72595	1.00611	0.872601	1.153	0.248909		NOXRED1	0.146117
23166	32.9744	1.0059	0.34986	2.87515	0.00403834	0.0431786	STAB1	0.506243
762	37.1813	1.00588	0.38549	2.60936	0.0090712	0.0734777	CA4	0.451905
55532	14.1543	1.00578	0.523229	1.92226	0.0545732	0.236579	SLC30A10	0.302669
8483	0.962531	1.00517	3.21886	0.312274	0.754832		CILP	0.0206284
115908	64.4514	1.00498	0.350526	2.86707	0.00414287	0.0439508	CTHRC1	0.475549
1551	2.87241	1.00467	1.02914	0.976223	0.328954		CYP3A7	0.141754
386674	0.762636	1.00466	2.52529	0.397838	0.69075		KRTAP10-6	0.0287433
154664	25.3117	1.00459	0.874252	1.14908	0.250521	0.544549	ABCA13	0.0836486
5443	43.0913	1.00364	0.30153	3.32851	0.000873115	0.0147513	POMC	0.576014
728597	2.15001	1.00323	1.22045	0.822022	0.411064		DCDC2C	0.0934998
642843	0.346949	1.00192	3.77892	0.265135	0.790906		CPSF4L	0.0126331
4015	102.716	1.0019	0.279285	3.58736	0.000334037	0.00724823	LOX	0.622455
3948	5.41217	1.00055	0.919471	1.08818	0.276516		LDHC	0.126461
51751	0.598481	1.00046	2.7833	0.359451	0.719258		HIGD1B	0.0204877
55515	4.87014	0.999811	0.79352	1.25997	0.20768		ASIC4	0.170097
283471	0.32223	0.999474	3.77739	0.264594	0.791322		TMPRSS12	0.0126331
100505635	9.07537	0.999437	0.648407	1.54137	0.123226	0.374151	RP11-61I13.3	0.213131
100507650	2.4598	0.999034	1.09253	0.914425	0.360493		C14orf164	0.0997179
158763	9.37719	0.998781	0.661355	1.51021	0.130991	0.386873	ARHGAP36	0.195901
100288380	0.324032	0.998512	3.77776	0.264313	0.791538		ULK4P1	0.0126331
81557	0.324032	0.998512	3.77776	0.264313	0.791538		MAGED4B	0.0126331
200232	0.415873	0.997832	3.13456	0.318332	0.750233		FAM209A	0.0093278
4070	61.5045	0.996529	0.516191	1.93054	0.0535394	0.233721	TACSTD2	0.303554
85452	1.67188	0.995923	1.26392	0.787966	0.430716		C1orf222	0.0778995
3855	157.889	0.995146	0.214709	4.63487	3.57164e-06	0.000194414	KRT7	0.724663
4880	18.5771	0.994167	0.487088	2.04104	0.0412468	0.20013	NPPC	0.336074
354	0.475931	0.99381	3.46855	0.286521	0.774479		KLK3	0.0198918
55911	1.65034	0.992544	1.47453	0.673123	0.500869		APOBR	0.0677488
56110	11.4654	0.992444	0.560274	1.77136	0.0765017	0.289695	PCDHGA5	0.273925
9052	15.7603	0.99199	0.542438	1.82876	0.0674353	0.269112	GPRC5A	0.330134
132332	15.6599	0.990632	0.49925	1.98424	0.0472291	0.216748	TMEM155	0.330277
647323	0.567468	0.990224	2.49335	0.397146	0.69126		RP11-699L21.1	0.0240601
10202	27.4545	0.990088	0.396312	2.49826	0.0124806	0.0916246	DHRS2	0.423683
340595	2.63509	0.989719	1.16074	0.852659	0.393848		ZCCHC16	0.107972
128344	135.741	0.98958	0.274137	3.60979	0.000306439	0.00676562	PIFO	0.605549
63928	28.0716	0.989517	0.589327	1.67906	0.0931399	0.321277	CHP2	0.19339
57453	9.95941	0.989335	0.624147	1.5851	0.112944	0.356905	DSCAML1	0.243795
127540	0.329323	0.989294	3.77737	0.2619	0.793398		HMGB4	0.0126331
51384	18.38	0.988698	0.458216	2.15771	0.0309502	0.16555	WNT16	0.381988
129684	16.4621	0.988511	0.522766	1.89092	0.0586346	0.248008	CNTNAP5	0.293228
170425	16.3691	0.986749	0.43998	2.24271	0.0249153	0.142404	LINC00858	0.388847
146850	1.29057	0.986302	1.52897	0.645074	0.518879		PIK3R6	0.0400306
653786	1.45704	0.986108	2.08313	0.473377	0.635944		RP11-368J21.3	0.0706399
2903	109.098	0.985922	0.291915	3.37743	0.000731675	0.0130154	GRIN2A	0.577237
4600	41.9327	0.985689	0.295991	3.33013	0.000868063	0.0146825	MX2	0.57919
284677	1.87536	0.984496	1.73025	0.56899	0.569363		C1orf204	0.0787169
27019	4.25257	0.984151	0.912751	1.07822	0.280934		DNAI1	0.108603
117581	20.5914	0.984084	0.595422	1.65275	0.0983815	0.331087	TWIST2	0.307829
176	59.5155	0.983465	0.350266	2.80777	0.0049886	0.0491828	ACAN	0.477032
677850	3.73454	0.983193	0.995412	0.987725	0.323287		SNHG16	0.0907503
205147	8.16734	0.982655	0.734697	1.3375	0.181061		AMER3	0.199843
126006	1.74008	0.982186	1.31133	0.749	0.453857		PCP2	0.071491
100506076	1.61583	0.981934	1.34308	0.731106	0.464715		AC159540.1	0.0787823
4496	267.403	0.981319	0.594722	1.65005	0.0989331	0.33227	MT1H	0.289682
2290	4.82084	0.981044	0.812429	1.20754	0.227222		FOXG1	0.171671
1675	33.3109	0.981033	0.303901	3.22813	0.00124601	0.0193883	CFD	0.570948
56891	0.495837	0.980632	3.36086	0.29178	0.770455		LGALS14	0.014783
339929	9.85088	0.980152	0.564733	1.7356	0.0826342	0.302359	LPP-AS2	0.279219
338322	9.23045	0.980115	0.728466	1.34545	0.17848	0.457319	NLRP10	0.223152
2928	1.79715	0.980047	1.26638	0.773896	0.438992		GSC2	0.0825655
915	0.797125	0.979933	2.86926	0.341528	0.732706		CD3D	0.0170283
8614	1869.53	0.979312	0.229773	4.26208	2.0253e-05	0.000817161	STC2	0.676087
9283	4.24637	0.979199	0.936397	1.04571	0.295695		GPR37L1	0.119576
116328	25.9807	0.978929	0.368393	2.65729	0.0078771	0.0672632	C8orf34	0.469607
54860	5.88439	0.97892	0.936594	1.04519	0.295934		MS4A12	0.144237
57380	3982.92	0.97864	0.136193	7.18568	6.68734e-13	2.78063e-10	MRS2	0.852185
23305	48.4288	0.978601	0.287524	3.40355	0.000665173	0.0122536	ACSL6	0.593585
400940	5.75171	0.978381	0.79356	1.2329	0.217613		LINC01105	0.183231
23657	1589.87	0.978367	0.209448	4.67118	2.99479e-06	0.00016853	SLC7A11	0.718922
9899	26.2715	0.976695	0.339024	2.8809	0.00396545	0.0426429	SV2B	0.511628
347	1.32487	0.975489	1.60098	0.609306	0.542322		APOD	0.0440868
57451	63.9325	0.975455	0.30211	3.22881	0.00124307	0.0193626	TENM2	0.559976
400966	0.885452	0.974744	2.38704	0.408349	0.683017		RGPD1	0.0377276
147920	0.44595	0.974465	3.49389	0.278906	0.780317		IGFL2	0.0146056
203102	4.3568	0.973537	1.06447	0.914574	0.360415		ADAM32	0.0760842
149069	4.15776	0.973411	0.904299	1.07643	0.281737		DCDC2B	0.111807
3430	19.3958	0.973397	0.394734	2.46596	0.0136648	0.0967135	IFI35	0.441111
1482	9.35902	0.973378	0.942933	1.03229	0.301937	0.600226	NKX2-5	0.181859
163351	0.721367	0.972991	2.63058	0.369877	0.711474		GBP6	0.0243583
254272	0.405253	0.972704	3.15906	0.307909	0.758151		TBC1D28	0.00920232
10993	1.38204	0.972367	1.64193	0.592208	0.553711		SDS	0.0298994
10742	51.4253	0.972209	0.268015	3.62744	0.000286245	0.00652177	RAI2	0.612607
442918	1.1469	0.971965	2.56536	0.378881	0.704777		MIR373	0.0166564
154661	31.251	0.971312	0.362352	2.68058	0.00734953	0.064487	RUNDC3B	0.494515
100506555	3.47438	0.970553	1.08865	0.891517	0.372652		PVRL3-AS1	0.0744104
390928	10.2747	0.970527	0.748826	1.29607	0.194953	0.478716	PAPL	0.186035
3229	0.947578	0.970505	1.89357	0.512526	0.608283		HOXC13	0.0505043
63923	21.3503	0.970473	0.448453	2.16405	0.0304607	0.163958	TNN	0.388689
677823	1.86718	0.969184	1.35182	0.716948	0.473406		SNORA42	0.0743396
79870	28.3566	0.969039	0.397948	2.43509	0.0148881	0.102725	BAALC	0.429882
4342	0.358156	0.96896	3.77628	0.256591	0.797495		MOS	0.0126331
671	0.552553	0.968935	3.76668	0.257239	0.796995		BPI	0.0239272
646457	2.13384	0.967876	1.36745	0.707795	0.479072		C19orf67	0.0727941
25907	488.389	0.967198	0.222984	4.33752	1.441e-05	0.000619839	TMEM158	0.691886
346288	1.54502	0.966333	2.29402	0.421241	0.673579		SEPT14	0.0527667
10693	17.94	0.965319	0.441957	2.18419	0.0289483	0.158664	CCT6B	0.357141
100505967	0.611221	0.964793	2.4215	0.398428	0.690315		LINC00645	0.0265256
1474	15.5155	0.964363	0.49421	1.95132	0.0510187	0.226673	CST6	0.341086
165829	40.4751	0.964049	0.296686	3.2494	0.0011565	0.0182036	GPR156	0.556677
51313	23.0575	0.963675	0.831354	1.15916	0.24639	0.540002	FAM198B	0.170656
280655	0.667298	0.962878	2.15239	0.447352	0.654621		IGBP1P1	0.029078
10085	1403.4	0.962746	0.112873	8.52949	1.46994e-17	1.37522e-14	EDIL3	0.872296
6791	39.6725	0.962726	0.307847	3.12728	0.00176431	0.0245445	RAB3GAP2	0.545531
100423023	0.490422	0.961831	2.93858	0.327312	0.743432		MIR3197	0.0110979
930	12.1448	0.96134	0.559653	1.71774	0.0858437	0.308226	CD19	0.256428
4921	13.8868	0.961059	0.47043	2.04294	0.0410586	0.199677	DDR2	0.368695
374470	1.95713	0.960496	1.47988	0.649038	0.516314		C12orf42	0.0492073
64798	79.3218	0.960032	0.330376	2.90588	0.00366224	0.0409303	DEPTOR	0.509665
149095	2.84834	0.959797	1.10152	0.871339	0.383569		DCST1	0.0701259
2902	60.9071	0.959232	0.337086	2.84565	0.00443202	0.0456279	GRIN1	0.48417
3903	4.94642	0.958615	1.06024	0.904146	0.365918		LAIR1	0.103428
374987	4.832	0.958557	0.777729	1.23251	0.217759		NEXN-AS1	0.170601
126353	46.1733	0.958139	0.371096	2.58192	0.00982535	0.077449	MISP	0.476062
80830	14.5007	0.957642	0.541526	1.76841	0.0769917	0.290673	APOL6	0.28124
493861	28.5786	0.957418	0.363118	2.63666	0.0083727	0.0699391	EID3	0.457663
29018	0.324876	0.956999	3.77695	0.253379	0.799975		FOXN3-AS2	0.0126331
79094	368.286	0.954935	0.262605	3.6364	0.000276476	0.00635724	CHAC1	0.605725
29943	6.96049	0.954707	0.776074	1.23017	0.218632		PADI1	0.161212
8174	14.5711	0.952781	0.471939	2.01886	0.0435013	0.206865	MADCAM1	0.346554
85236	173.574	0.951911	0.170589	5.58016	2.40299e-08	2.7884e-06	HIST1H2BK	0.77152
201799	64.1823	0.951765	0.274288	3.46995	0.000520563	0.0100937	TMEM154	0.58353
414236	4.98426	0.951737	0.788004	1.20778	0.227131		C10orf55	0.155689
114798	64.8529	0.951617	0.473286	2.01066	0.0443616	0.208624	SLITRK1	0.322274
25975	43.6269	0.951156	0.336461	2.82694	0.00469954	0.0472447	EGFL6	0.499773
27006	7.17491	0.950178	0.68608	1.38494	0.166071		FGF22	0.187978
79097	66.5765	0.950113	3.73843	0.254148	0.799381	0.921662	TRIM48	0.00950159
57381	0.745283	0.949891	2.07507	0.457762	0.647123		RHOJ	0.0297665
346171	165.983	0.949381	0.281478	3.37284	0.000743964	0.0131636	ZFP57	0.57041
219347	47.0917	0.948527	0.326661	2.9037	0.00368778	0.0410733	TMEM254-AS1	0.512234
2335	4371.59	0.948495	0.365632	2.59412	0.00948327	0.0758307	FN1	0.458311
163688	9.03846	0.94835	0.616311	1.53875	0.123865	0.375448	CALML6	0.23386
283143	4.96253	0.948084	0.868786	1.09127	0.275152		LINC00900	0.146988
306	419.566	0.947828	0.604753	1.5673	0.117045	0.364859	ANXA3	0.216449
94026	2.15088	0.947269	1.27006	0.745848	0.455759		POM121L2	0.0449406
5137	4.79272	0.946918	0.837431	1.13074	0.258164		PDE1C	0.143846
4744	816.027	0.94688	0.173084	5.47065	4.48396e-08	4.69651e-06	NEFH	0.767465
343263	1.38133	0.946819	1.68186	0.56296	0.573462		MYBPHL	0.0304172
7287	57.7254	0.945557	0.277979	3.40154	0.00067007	0.0122762	TULP1	0.582302
1890	11.5924	0.944788	0.545627	1.73157	0.083351	0.303498	TYMP	0.282454
58475	1.13165	0.944714	1.86902	0.505459	0.613237		MS4A7	0.0387795
283446	6.6413	0.942947	0.705197	1.33714	0.181177		MYO1H	0.189095
3684	29.9095	0.942286	0.583885	1.61382	0.106567	0.344639	ITGAM	0.317188
80975	4.79172	0.941632	0.753513	1.24966	0.211425		TMPRSS5	0.172063
152940	0.505416	0.941526	3.75509	0.250734	0.80202		C4orf45	0.012531
6519	0.498524	0.941393	2.9413	0.32006	0.748923		SLC3A1	0.0194653
132141	0.85981	0.939483	2.45139	0.383246	0.701538		IQCF1	0.0213013
2591	629.983	0.93916	0.192658	4.87476	1.0894e-06	7.44624e-05	GALNT3	0.722893
286753	1.13726	0.938707	2.56135	0.366489	0.714001		TUSC5	0.00504068
400831	0.866589	0.938383	2.10089	0.44666	0.655121		C20orf202	0.0358826
388813	16.558	0.938318	0.522769	1.7949	0.0726698	0.280649	AF165138.7	0.310417
1995	205.76	0.937582	0.263775	3.55447	0.00037874	0.00792917	ELAVL3	0.60127
5446	1.85742	0.937326	1.63288	0.574031	0.565947		PON3	0.0704063
139628	0.734588	0.937225	3.76028	0.249244	0.803172		FOXR2	0.0245483
341346	1.76073	0.936976	1.4104	0.664333	0.506477		SMCO2	0.0519813
286122	13.9432	0.935714	0.619079	1.51146	0.130671	0.386347	C8orf31	0.234821
51655	198.882	0.935688	0.323953	2.88834	0.00387275	0.0422394	RASD1	0.530157
1145	14.3738	0.935536	0.643539	1.45374	0.14602	0.408815	CHRNE	0.218472
23148	295.43	0.93551	0.156729	5.96898	2.38745e-09	3.80188e-07	NACAD	0.781952
1394	9.29245	0.935428	0.688299	1.35904	0.174133	0.451389	CRHR1	0.205085
1630	50.724	0.934593	0.326732	2.86043	0.0042307	0.0444729	DCC	0.516655
5276	1.52289	0.934491	1.52187	0.614041	0.539188		SERPINI2	0.0519089
415	107.282	0.933733	0.283126	3.29794	0.000973975	0.0160214	ARSE	0.567802
151254	2.77095	0.933332	1.24739	0.748225	0.454324		ALS2CR11	0.0798208
317719	2.35109	0.933172	1.1408	0.818001	0.413357		KLHL10	0.0860707
285126	5.58772	0.932794	0.770785	1.21019	0.226207		DNAJC5G	0.169467
145447	438.656	0.932619	0.623217	1.49646	0.134534	0.392415	ABHD12B	0.155173
6011	1.71835	0.932546	1.43844	0.648306	0.516787		GRK1	0.0488079
6039	0.722365	0.932455	2.07081	0.450286	0.652504		RNASE6	0.0374721
121599	2.47359	0.932393	3.74612	0.248895	0.803442		SPIC	0.0255441
1850	43.274	0.932298	0.45475	2.05013	0.0403514	0.19707	DUSP8	0.359302
23017	8.07791	0.932155	0.681908	1.36698	0.171632		FAIM2	0.202276
3062	2.58775	0.931735	1.20363	0.774104	0.438869		HCRTR2	0.104796
51554	3.67864	0.931691	0.961309	0.96919	0.33245		ACKR4	0.106942
7226	9.52193	0.931313	0.66391	1.40277	0.160685	0.432258	TRPM2	0.204032
8717	7.6648	0.930994	0.851009	1.09399	0.27396		TRADD	0.155357
55336	1.52681	0.930761	2.21723	0.419786	0.674642		FBXL8	0.0333552
91373	406.057	0.929831	0.257052	3.6173	0.000297697	0.00667812	UAP1L1	0.6088
646424	0.246765	0.929669	3.79163	0.24519	0.80631		SPINK8	0.0126331
154197	15.4002	0.928887	0.783912	1.18494	0.236042	0.528466	PNLDC1	0.204385
3362	10.6009	0.928206	0.745084	1.24577	0.212848	0.501082	HTR6	0.171608
23704	2.53018	0.927255	1.11157	0.834185	0.404177		KCNE4	0.0687859
148808	23.0083	0.927229	0.406137	2.28305	0.0224276	0.133125	MFSD4	0.400621
124783	2.17622	0.927069	1.46451	0.633025	0.526717		SPATA32	0.0545915
22989	7.12496	0.92594	0.82733	1.11919	0.263059		MYH15	0.169842
91828	1.57922	0.924101	1.44115	0.641223	0.521378		EXOC3L4	0.0574045
283102	0.996994	0.923371	1.85725	0.497171	0.619068		KRT8P41	0.0299491
100189589	5.70634	0.922763	0.672214	1.37272	0.169839		DCTN1-AS1	0.205385
100288181	2.20994	0.922704	1.58399	0.582517	0.560219		CTD-2292P10.4	0.0350297
440822	10.0725	0.922433	0.544468	1.69419	0.0902291	0.316013	PIWIL3	0.274423
3791	3919.7	0.922425	0.152647	6.04286	1.51408e-09	2.73063e-07	KDR	0.778002
2557	17.838	0.922236	0.483699	1.90663	0.0565679	0.242765	GABRA4	0.333836
440823	6045.94	0.921605	0.374156	2.46316	0.013772	0.0972878	MIAT	0.420943
83650	0.432828	0.920068	3.8021	0.241989	0.808788		SLC35G5	0.00642279
51473	11.9517	0.91964	0.527853	1.74223	0.081469	0.299707	DCDC2	0.286186
3938	1.16551	0.919625	1.68347	0.546267	0.584883		LCT	0.0336496
83889	1.43561	0.919578	1.5937	0.577008	0.563934		WDR87	0.0339301
10288	0.276276	0.919551	3.79019	0.242613	0.808305		LILRB2	0.0126331
149018	0.276276	0.919551	3.79019	0.242613	0.808305		LELP1	0.0126331
337972	0.276276	0.919551	3.79019	0.242613	0.808305		KRTAP19-5	0.0126331
5047	0.276276	0.919551	3.79019	0.242613	0.808305		PAEP	0.0126331
56000	0.276276	0.919551	3.79019	0.242613	0.808305		NXF3	0.0126331
58503	0.276276	0.919551	3.79019	0.242613	0.808305		PROL1	0.0126331
6403	0.276276	0.919551	3.79019	0.242613	0.808305		SELP	0.0126331
65989	38.2105	0.918941	0.3565	2.57767	0.00994678	0.0780772	DLK2	0.449831
6398	5.72604	0.918767	0.75931	1.21	0.226278		SECTM1	0.155987
90288	11.6903	0.918705	0.50745	1.81043	0.0702284	0.274764	EFCAB12	0.304523
100505504	32.0105	0.917705	0.372525	2.46347	0.0137598	0.0972476	RP11-867G23.10	0.427794
2769	12.7601	0.917132	0.607751	1.50906	0.131284	0.387331	GNA15	0.22784
221472	4.45499	0.916732	0.820841	1.11682	0.264071		FGD2	0.141323
1308	67.2049	0.916282	0.399058	2.29611	0.0216694	0.130478	COL17A1	0.419439
27294	27.4131	0.915711	0.413505	2.21451	0.0267938	0.150216	DHDH	0.389688
5106	1454.56	0.91557	0.117783	7.77335	7.64355e-15	5.4484e-12	PCK2	0.824455
100128675	7.19168	0.91489	0.706807	1.2944	0.195528		HPN-AS1	0.166011
143471	0.427904	0.914632	3.57457	0.255872	0.79805		PSMA8	0.0140017
3053	1.17739	0.913794	1.52579	0.598899	0.54924		SERPIND1	0.0515028
9119	0.430182	0.913407	3.80253	0.24021	0.810167		KRT75	0.00642279
158983	2.66165	0.913011	1.18755	0.768822	0.441999		H2BFWT	0.0838392
257236	6.47253	0.912996	0.724024	1.261	0.207308		CCDC96	0.160318
240	94.9914	0.911832	0.286256	3.18538	0.00144566	0.0215111	ALOX5	0.544066
27319	1.28084	0.911801	1.83457	0.49701	0.619182		BHLHE22	0.0358622
339541	4.27005	0.911494	0.917868	0.993055	0.320683		C1orf228	0.095884
345895	24.0809	0.911014	0.383093	2.37805	0.0174046	0.11357	RSPH4A	0.409924
57575	203.275	0.910814	0.28474	3.19876	0.00138022	0.0208271	PCDH10	0.560485
5156	143.016	0.910476	0.180948	5.03171	4.86135e-07	3.80992e-05	PDGFRA	0.723029
221749	31.3694	0.910071	0.384334	2.36792	0.0178885	0.115669	PXDC1	0.415164
9576	2.15678	0.909995	1.07738	0.844636	0.398314		SPAG6	0.0944175
7038	0.877861	0.909449	2.48839	0.365478	0.714755		TG	0.0349492
26298	0.44753	0.907892	3.78931	0.239593	0.810646		EHF	0.0126331
340371	784.531	0.907623	0.205082	4.42567	9.6144e-06	0.000442824	NRBP2	0.681127
59352	33.8699	0.906028	0.347447	2.60767	0.00911602	0.073721	LGR6	0.450758
119395	9.31711	0.905976	1.13611	0.797439	0.425196	0.708455	CALHM3	0.1219
79883	22.1484	0.90476	0.429605	2.10602	0.0352022	0.179966	PODNL1	0.38049
644623	6.62769	0.903775	0.707745	1.27698	0.20161		TPTE2P2	0.171694
100422961	0.799658	0.902889	1.87536	0.48145	0.630197		PLEKHM1P	0.0311989
440435	3.04344	0.902789	0.959566	0.940831	0.346792		GPR179	0.103663
5734	24.4775	0.902745	0.463208	1.9489	0.0513075	0.227104	PTGER4	0.342488
2243	1.86871	0.902641	1.67385	0.539259	0.589708		FGA	0.0553421
6374	219.661	0.901768	0.179895	5.01274	5.36611e-07	4.09823e-05	CXCL5	0.721089
100130967	4.95439	0.901322	0.854096	1.05529	0.291291		C6orf99	0.143669
255061	3.63399	0.901194	1.04882	0.859247	0.390204		TAC4	0.0722201
100506895	20.9853	0.899787	0.474253	1.89727	0.0577918	0.2456	AC011738.4	0.324337
391365	0.669692	0.899406	2.12784	0.422685	0.672525		SULT6B1	0.0296918
64167	2.27989	0.899179	1.20381	0.746942	0.455099		ERAP2	0.0864052
113277	22.7808	0.89906	0.378299	2.37659	0.0174737	0.113852	TMEM106A	0.418157
375387	211.754	0.898381	0.15177	5.91937	3.23175e-09	4.88647e-07	NRROS	0.753536
79742	0.411877	0.898221	3.77247	0.238099	0.811804		CXorf36	0.0186415
4948	13.2538	0.897779	0.516916	1.7368	0.0824229	0.301903	OCA2	0.278686
643339	0.891314	0.897584	1.93758	0.463249	0.643186		RP11-486A14.2	0.0275556
100134317	1.69179	0.896211	1.35449	0.661658	0.50819		CTD-3220F14.1	0.0519577
199964	2.25546	0.895836	1.36425	0.656651	0.511406		TMEM61	0.0588828
5053	77.5168	0.89567	0.322651	2.77597	0.00550378	0.0524752	PAH	0.4895
1811	0.651308	0.894894	2.13953	0.418267	0.675752		SLC26A3	0.0274884
84627	54.3194	0.894223	0.286408	3.1222	0.00179503	0.0248106	ZNF469	0.532693
56164	15.9017	0.893797	0.616969	1.44869	0.147424	0.411024	STK31	0.2094
54763	0.414312	0.893087	3.75855	0.237615	0.81218		ROPN1	0.00642279
57535	51.1702	0.892156	0.338273	2.63738	0.00835484	0.0698679	KIAA1324	0.450558
223075	12.6878	0.892121	0.651392	1.36956	0.170824	0.447117	CCDC129	0.218988
57678	1222.58	0.892118	0.149342	5.97367	2.31974e-09	3.80188e-07	GPAM	0.755499
286076	5.1231	0.891773	0.764389	1.16665	0.243353		RP11-429J17.2	0.17215
399474	171.793	0.891275	0.190429	4.68035	2.86387e-06	0.000162198	TMEM200B	0.699348
166348	3.60492	0.89111	0.953725	0.934347	0.350125		KBTBD12	0.134706
114026	1.06579	0.890912	2.55437	0.348779	0.727255		ZIM3	0.0180064
7124	1.06579	0.890912	2.55437	0.348779	0.727255		TNF	0.0180064
196385	10.6536	0.890682	0.582589	1.52883	0.126306	0.379082	DNAH10	0.235762
200010	18.586	0.89041	0.601138	1.48121	0.138551	0.398152	SLC5A9	0.269828
3433	2.4637	0.889879	1.14236	0.778982	0.43599		IFIT2	0.0895533
445	1840.83	0.88975	0.330832	2.68943	0.00715737	0.0633731	ASS1	0.484062
163782	9.54933	0.889612	0.69604	1.2781	0.201213	0.487687	KANK4	0.161831
283869	157.584	0.889537	0.220123	4.04109	5.32029e-05	0.00174266	NPW	0.639738
646	31.1427	0.888827	0.667373	1.33183	0.182916	0.464288	BNC1	0.26969
150	93.7664	0.888767	0.393703	2.25745	0.0239798	0.13876	ADRA2A	0.36892
160762	13.478	0.88801	0.475933	1.86583	0.0620654	0.257642	CCDC63	0.311004
113177	11.7793	0.887626	0.561865	1.57978	0.114156	0.359671	IZUMO4	0.261059
100129597	0.458311	0.887422	3.77159	0.235291	0.813983		LINC00462	0.0188435
388951	0.458311	0.887422	3.77159	0.235291	0.813983		TSPYL6	0.0188435
55384	0.458311	0.887422	3.77159	0.235291	0.813983		MEG3	0.0188435
84856	40.1264	0.886953	0.47951	1.84971	0.0643556	0.263249	LINC00839	0.311194
400236	24.7371	0.886255	0.356032	2.48926	0.0128011	0.0930643	FOXN3-AS1	0.449409
51778	0.746407	0.885479	1.84294	0.480472	0.630892		MYOZ2	0.0341379
2274	694.134	0.885086	0.133386	6.63551	3.2338e-11	8.01601e-09	FHL2	0.775209
5020	1.81033	0.884833	1.22671	0.721307	0.47072		OXT	0.0712689
25840	1634.77	0.884555	0.179222	4.93554	7.99297e-07	5.81776e-05	METTL7A	0.708565
619564	2.91475	0.883459	1.03394	0.854459	0.392851		SNORD72	0.0820663
374897	1.94605	0.883048	1.16257	0.759564	0.447515		SBSN	0.0816886
80736	41.8817	0.882278	0.371293	2.37623	0.0174906	0.113864	SLC44A4	0.422371
10388	12.8076	0.882157	0.571764	1.54287	0.122863	0.373574	SYCP2	0.226044
3008	2.61218	0.88185	1.03708	0.85032	0.395147		HIST1H1E	0.0998758
4295	3.34932	0.881789	1.39718	0.631122	0.527961		MLN	0.107454
100268168	5.77949	0.881331	0.680373	1.29536	0.195194		CTC-308K20.1	0.199147
9369	98.1247	0.88107	0.222237	3.96456	7.35329e-05	0.00220584	NRXN3	0.626025
283856	4.62454	0.880724	0.829746	1.06144	0.288491		RP11-461O7.1	0.161977
116496	939.066	0.880607	0.122012	7.21736	5.30046e-13	2.55944e-10	FAM129A	0.78686
8342	2.28632	0.880119	1.32642	0.663532	0.50699		HIST1H2BM	0.0550379
5733	25.0683	0.879757	0.389712	2.25746	0.0239795	0.13876	PTGER3	0.396695
100128553	0.74187	0.879369	2.7742	0.316981	0.751258		CTAGE4	0.00832439
198437	5.15906	0.879268	0.801068	1.09762	0.272371		C20orf201	0.152633
64787	980.135	0.878068	0.193995	4.52625	6.00389e-06	0.000307781	EPS8L2	0.675557
3689	10.1932	0.878045	0.623718	1.40776	0.159202	0.430205	ITGB2	0.210061
54207	55.3765	0.877522	0.282784	3.10316	0.00191467	0.0260788	KCNK10	0.535695
100126314	0.731279	0.877007	2.31777	0.378384	0.705145		MIR877	0.0230745
22925	45.7601	0.876917	0.288866	3.03572	0.0023996	0.0305504	PLA2R1	0.533977
100463285	0.973657	0.87664	2.30885	0.379687	0.704178		MTRNR2L4	0.022866
286436	2.21161	0.876206	1.27824	0.685476	0.493043		H2BFM	0.038197
304	7.5173	0.875969	0.797697	1.09812	0.272151		ANXA2P2	0.153689
2	9.76071	0.875826	0.931599	0.940131	0.34715	0.641312	A2M	0.124099
3235	0.798069	0.875005	2.46622	0.354797	0.722742		HOXD9	0.0227367
124857	4.34453	0.874816	0.815235	1.07308	0.283233		WFIKKN2	0.13737
203190	0.640346	0.874799	3.7631	0.232467	0.816175		LGI3	0.0219479
326342	0.640346	0.874799	3.7631	0.232467	0.816175		EMR4P	0.0219479
389493	0.640346	0.874799	3.7631	0.232467	0.816175		NUPR1L	0.0219479
352999	0.675209	0.874183	2.29956	0.380153	0.703832		C6orf58	0.0256741
338645	38.1354	0.874027	0.314694	2.77739	0.0054797	0.0524752	LUZP2	0.487041
57159	72.8084	0.874022	0.295914	2.95363	0.00314058	0.0369587	TRIM54	0.505176
391051	0.715061	0.873842	3.03175	0.28823	0.773171		UOX	0.0291971
140902	0.698718	0.873362	2.59796	0.336173	0.736741		R3HDML	0.0222944
26762	0.710568	0.872842	2.94271	0.296611	0.766763		HAVCR1	0.0175509
4129	49.0235	0.872252	0.333093	2.61865	0.00882792	0.072329	MAOB	0.473985
401097	35.518	0.872212	0.310833	2.80605	0.00501525	0.0493254	C3orf80	0.489296
347454	55.6189	0.871522	0.331623	2.62805	0.00858761	0.0710602	SOWAHD	0.459869
6546	200.647	0.871474	0.235066	3.70736	0.000209431	0.00505265	SLC8A1	0.612336
166929	10.5384	0.871217	0.694199	1.255	0.209481	0.497371	SGMS2	0.15442
8784	4.91991	0.870845	0.790508	1.10163	0.270624		TNFRSF18	0.135189
10398	2569.92	0.870625	0.367083	2.37174	0.0177047	0.114783	MYL9	0.413319
9568	65.9397	0.870524	0.241135	3.61011	0.000306066	0.00676562	GABBR2	0.60177
2837	3.94605	0.870393	1.09887	0.792079	0.428315		UTS2R	0.0971377
339896	5.07454	0.869225	1.12979	0.769371	0.441673		GADL1	0.0919894
64005	71.0232	0.869225	0.953221	0.911881	0.361831	0.654137	MYO1G	0.152336
284422	22.4888	0.869109	0.420316	2.06775	0.0386633	0.191703	C19orf77	0.366644
83854	2.82063	0.86892	1.09435	0.794004	0.427193		ANGPTL6	0.0727315
64902	0.500711	0.867243	3.42413	0.253274	0.800057		AGXT2	0.0146372
22987	3.06867	0.866882	0.993548	0.872512	0.382929		SV2C	0.102172
146779	0.683118	0.866761	2.35761	0.367644	0.713138		EFCAB3	0.0147065
1413	50.828	0.866385	0.301235	2.87611	0.00402615	0.0431122	CRYBA4	0.470388
595098	1.15248	0.866266	1.79058	0.483791	0.628534		SNORD18A	0.0299908
729747	134.591	0.866039	0.188014	4.60624	4.10007e-06	0.000221567	ZNF878	0.673615
8190	1.25212	0.865067	1.57593	0.548924	0.583058		MIA	0.0448901
9863	819.218	0.865065	0.247835	3.49049	0.000482127	0.00954096	MAGI2	0.604316
22808	347.05	0.865065	0.143044	6.04755	1.47067e-09	2.68469e-07	MRAS	0.744167
127	3.71987	0.864264	0.981661	0.88041	0.378637		ADH4	0.142834
7855	3220.02	0.864052	0.183032	4.72077	2.34954e-06	0.000137922	FZD5	0.679638
25775	3.81834	0.863716	0.941841	0.91705	0.359116		C22orf24	0.0873511
574028	0.34643	0.863535	3.80608	0.226883	0.820515		CLLU1	0.00642279
64063	15.7271	0.862558	0.537786	1.60391	0.108735	0.349432	PRSS22	0.251254
4640	6.07433	0.862354	0.785377	1.09801	0.272199		MYO1A	0.118589
150356	7.96893	0.862254	0.735644	1.17211	0.241154		CHADL	0.17334
116255	3.87679	0.860906	0.914812	0.941074	0.346667		MOGAT1	0.116034
774	374.546	0.860227	0.146682	5.86458	4.50261e-09	6.54365e-07	CACNA1B	0.734026
10316	12.4954	0.859866	0.520089	1.65331	0.0982688	0.330856	NMUR1	0.272294
150763	8.56693	0.859551	0.634937	1.35376	0.175813	0.453435	GPAT2	0.199276
9022	5.45175	0.859288	0.984655	0.872679	0.382838		CLIC3	0.135627
10891	67.3128	0.85919	0.296181	2.9009	0.00372098	0.0412588	PPARGC1A	0.50488
3042	1.06482	0.859138	3.08756	0.278257	0.780815		HBM	0.0206472
1269	1.01614	0.85908	3.09382	0.277676	0.781261		CNR2	0.0377782
253128	1.96026	0.858405	1.20014	0.715253	0.474453		LINC00612	0.0673761
653604	0.42258	0.856639	3.09293	0.276967	0.781806		HIST2H3D	0.00949715
2160	15.5838	0.856235	0.541848	1.58021	0.114058	0.359515	F11	0.268208
83729	167.478	0.85462	0.241652	3.53658	0.000405345	0.00839226	INHBE	0.574675
3490	7.03842	0.853914	0.6981	1.2232	0.221255		IGFBP7	0.182451
55509	52.1052	0.851989	0.303829	2.80417	0.0050446	0.0494342	BATF3	0.491215
49861	6.35814	0.851644	0.831562	1.02415	0.305764		CLDN20	0.11619
10268	12.7584	0.851614	0.514233	1.65609	0.0977044	0.329697	RAMP3	0.291736
4025	5.75336	0.84993	0.763159	1.1137	0.265408		LPO	0.15771
254268	0.693899	0.849679	2.66336	0.319026	0.749707		AKNAD1	0.0197531
389114	21.87	0.849484	0.753299	1.12768	0.259453	0.554902	ZNF662	0.0877576
1852	57.4956	0.848851	0.25123	3.37878	0.000728089	0.0129902	DUSP9	0.558307
1556	1.6773	0.848755	1.39421	0.608772	0.542675		CYP2B7P	0.0491876
100271715	18.3485	0.848526	0.455222	1.86398	0.0623239	0.258285	ARHGEF33	0.309946
115019	3.36397	0.847987	1.10579	0.766861	0.443164		SLC26A9	0.0712702
6998	131.033	0.847588	0.191733	4.42066	9.83982e-06	0.000451817	TDGF1P3	0.656704
677793	1.73043	0.847568	1.32349	0.640403	0.521911		SNORA2A	0.0703497
23627	6.32275	0.846839	0.779309	1.08665	0.27719		PRND	0.140509
100288801	19.0949	0.84634	0.86567	0.97767	0.328237	0.625989	FRG2C	0.165421
1545	130.488	0.845826	0.230074	3.67632	0.000236625	0.00561337	CYP1B1	0.59499
202	694.396	0.845085	0.142435	5.93314	2.97191e-09	4.53944e-07	AIM1	0.725336
5621	1431.38	0.844764	0.107731	7.84143	4.45461e-15	3.33405e-12	PRNP	0.773863
925	10.6148	0.844295	0.645617	1.30773	0.190964	0.473189	CD8A	0.206865
54715	46.5905	0.844248	0.450397	1.87445	0.0608682	0.25399	RBFOX1	0.342791
4982	25.2797	0.843858	0.362327	2.329	0.0198593	0.124069	TNFRSF11B	0.418827
5623	4.51109	0.843805	0.901362	0.936144	0.349199		PSPN	0.103913
650655	6.50897	0.843661	0.692577	1.21815	0.223168		ABCA17P	0.166033
9247	2.75362	0.843348	1.26965	0.664237	0.506539		GCM2	0.063663
84439	88.3596	0.843003	0.213888	3.94132	8.1034e-05	0.0023831	HHIPL1	0.618874
374819	11.0906	0.842656	0.546437	1.54209	0.123051	0.373746	LRRC37A3	0.244195
118491	9.11891	0.842287	0.604342	1.39373	0.1634	0.436697	TTC18	0.228856
9148	85.9906	0.84149	0.456472	1.84346	0.0652613	0.264709	NEURL1	0.248455
619423	3.37421	0.841376	0.965383	0.871546	0.383456		FAM85A	0.105976
9028	79.3168	0.840905	0.222989	3.77107	0.00016255	0.00418078	RHBDL1	0.599238
145226	24.83	0.840779	0.350866	2.3963	0.0165616	0.109744	RDH12	0.420348
574538	3.45176	0.840642	1.02266	0.822013	0.411069		RP11-598F7.4	0.109815
3351	11.6148	0.840641	0.506695	1.65907	0.0971023	0.328703	HTR1B	0.276396
162962	253.971	0.839708	0.211382	3.97247	7.11314e-05	0.00216857	ZNF836	0.611844
644524	11.1541	0.838863	0.670829	1.25049	0.211122	0.498861	NKX2-4	0.156834
174	42.2359	0.838409	0.416127	2.01479	0.0439265	0.207709	AFP	0.358053
1041	0.586777	0.838287	2.83074	0.296137	0.767125		CDSN	0.00957963
642636	1.87268	0.838032	1.15299	0.726834	0.467328		RAD21L1	0.0812651
6425	69.5283	0.837445	0.296929	2.82035	0.00479712	0.047904	SFRP5	0.489547
124599	2.08507	0.837262	2.01069	0.416406	0.677113		CD300LB	0.0656933
7481	9.48504	0.837062	0.878493	0.952838	0.340672	0.635472	WNT11	0.0715869
8347	7.51245	0.836748	0.64644	1.29439	0.195529		HIST1H2BC	0.197699
196993	3.63697	0.836656	0.948771	0.881831	0.377868		CT62	0.100039
1823	1.47242	0.834842	1.54615	0.53995	0.589232		DSC1	0.0161248
80086	2.65731	0.834781	1.06854	0.781234	0.434665		TUBA4B	0.0891526
283953	4.05324	0.834631	0.938103	0.889701	0.373626		TMEM114	0.125052
257357	2.94014	0.834607	0.927212	0.900126	0.368053		BRWD1-IT2	0.111654
388882	1.15746	0.834457	2.46417	0.338636	0.734884		AP000345.1	0.0185648
283375	1.54096	0.83377	1.57294	0.530072	0.596062		SLC39A5	0.0386279
3316	18.7082	0.833079	0.572064	1.45627	0.145318	0.408288	HSPB2	0.198436
84054	7.81019	0.832849	0.676195	1.23167	0.218072		PCDHB19P	0.178191
100505601	2.44852	0.832776	1.04678	0.795557	0.42629		PARD3-AS1	0.0858215
401317	3.80229	0.832673	1.03199	0.806864	0.419745		CREB5	0.0844655
9429	185.884	0.83258	0.178952	4.65252	3.279e-06	0.00018179	ABCG2	0.665613
29935	3.371	0.832056	0.966018	0.861326	0.389059		RPA4	0.0912217
3570	290.494	0.831849	0.22341	3.72342	0.000196541	0.00481509	IL6R	0.600426
2526	525.64	0.83149	0.14262	5.83012	5.53869e-09	7.67673e-07	FUT4	0.71617
153571	21.1123	0.831024	0.449812	1.84749	0.0646759	0.263706	C5orf38	0.333955
654463	0.953053	0.830725	2.0772	0.399926	0.689211		FER1L6	0.044089
255189	0.53498	0.830244	3.76044	0.220784	0.825261		PLA2G4F	0.0130551
57577	29.3389	0.829724	0.359756	2.30635	0.0210912	0.128235	KIAA1407	0.403449
100124536	0.599564	0.829219	3.31666	0.250017	0.802574		SNORA38B	0.00754431
255738	3870.02	0.828819	0.308641	2.68538	0.00724469	0.0638291	PCSK9	0.471918
5799	111.946	0.828554	0.221805	3.7355	0.00018734	0.00464287	PTPRN2	0.593664
10791	30.2049	0.828403	0.334829	2.47411	0.013357	0.0957115	VAMP5	0.437928
100507433	48.6355	0.827994	0.313454	2.64152	0.00825357	0.0694479	ZNF571-AS1	0.474789
8519	3485.1	0.827747	0.199125	4.15692	3.22572e-05	0.00116915	IFITM1	0.631833
389898	1.48464	0.826598	1.66187	0.497391	0.618913		UBE2NL	0.0284821
200162	8.79109	0.825448	0.667305	1.23699	0.216092	0.505103	SPAG17	0.176638
406997	0.26116	0.825117	3.8092	0.216612	0.828511		MIR215	0.00642279
10677	16.6758	0.824688	0.471909	1.74756	0.0805409	0.298184	AVIL	0.29706
9881	407.365	0.824621	0.263776	3.12621	0.00177074	0.0245656	TRANK1	0.554257
978	111.814	0.824116	0.23775	3.46632	0.000527637	0.0102044	CDA	0.569082
100505817	497.112	0.823797	0.715468	1.15141	0.249563	0.543535	CTD-2354A18.1	0.0257154
6770	81.5326	0.823508	0.219359	3.75415	0.000173932	0.00437577	STAR	0.592858
2040	1623.71	0.823468	0.234636	3.50955	0.000448863	0.00906752	STOM	0.580611
976	210.444	0.823071	0.231129	3.56109	0.000369322	0.00777549	CD97	0.560568
404550	58.6167	0.822894	0.311186	2.64438	0.00818404	0.0691348	C16orf74	0.464321
100033415	0.245926	0.822033	3.80947	0.215787	0.829154		SNORD116-3	0.00642279
25849	405.789	0.821819	0.235624	3.48784	0.000486942	0.00960347	PARM1	0.581837
1636	115.102	0.821643	0.218815	3.75496	0.000173369	0.00436896	ACE	0.595316
343472	1.23135	0.82164	2.04052	0.402661	0.687197		BARHL2	0.0308753
84871	10.4006	0.820904	0.580153	1.41498	0.157075	0.42634	AGBL4	0.219683
25780	4.0935	0.820816	0.898896	0.913138	0.36117		RASGRP3	0.0995765
140711	14.0495	0.820733	0.485496	1.6905	0.0909317	0.317504	TLDC2	0.266984
84660	7.25114	0.819711	0.613469	1.33619	0.181487		CCDC62	0.213377
29906	94.0855	0.819509	0.291887	2.80762	0.0049909	0.0491828	ST8SIA5	0.479443
83894	2.1202	0.819071	1.43593	0.570413	0.568398		TTC29	0.0643826
1910	741.883	0.818866	0.237566	3.4469	0.000567051	0.0108684	EDNRB	0.577155
197135	1.62166	0.818655	1.34478	0.608767	0.542679		PATL2	0.0505458
5314	38.2153	0.818394	0.486042	1.68379	0.0922214	0.319876	PKHD1	0.265002
148113	446.837	0.818188	0.182763	4.47676	7.57827e-06	0.000374387	CILP2	0.648016
4241	138.813	0.818007	0.192109	4.25803	2.06233e-05	0.00082898	MFI2	0.629921
1674	121.939	0.817876	0.39239	2.08435	0.0371287	0.186429	DES	0.289998
4438	3.13438	0.817743	1.1819	0.691886	0.489009		MSH4	0.0779886
9535	2.50096	0.817665	1.09269	0.748304	0.454277		GMFG	0.0695228
123904	41.3437	0.817528	0.372713	2.19345	0.0282747	0.155833	NRN1L	0.378959
100506394	11.9182	0.817236	0.478064	1.70947	0.0873641	0.3107	GAS6-AS2	0.303588
1401	2.63629	0.81657	3.74583	0.217995	0.827433		CRP	0.0210721
646962	0.525162	0.816044	3.7826	0.215736	0.829194		HRCT1	0.0124095
125336	4.20446	0.815223	0.961109	0.848211	0.396321		LOXHD1	0.11029
64711	5.10222	0.815053	0.953678	0.854642	0.39275		HS3ST6	0.0701597
2633	1.31459	0.814752	1.82925	0.445402	0.656029		GBP1	0.0507009
8399	6.80092	0.814601	0.751196	1.0844	0.278186		PLA2G10	0.156566
440041	2.01294	0.814508	2.34371	0.34753	0.728193		TRIM51HP	0.056433
84868	0.257865	0.814185	3.81016	0.213688	0.830791		HAVCR2	0.00642279
3039	6.64765	0.813943	0.824454	0.987251	0.32352		HBA2	0.178986
162466	35.9626	0.813598	0.376922	2.15853	0.0308867	0.165536	PHOSPHO1	0.374792
197	6.97348	0.813377	0.740406	1.09856	0.271962		AHSG	0.178636
388795	2.41697	0.813219	1.20079	0.677239	0.498254		EFCAB8	0.0800205
10566	44.8023	0.81238	0.311264	2.60994	0.0090558	0.0734777	AKAP3	0.468434
255101	8.20437	0.812003	0.626085	1.29695	0.194648	0.478424	CCDC108	0.198431
124976	37.5131	0.81195	0.314231	2.58393	0.00976829	0.0772433	SPNS2	0.447037
83850	225.916	0.81171	0.14432	5.62438	1.86177e-08	2.22951e-06	ESYT3	0.695589
85376	2.62182	0.811413	1.18854	0.682697	0.494798		RIMBP3	0.0717281
7078	240.687	0.811394	0.144825	5.60258	2.11181e-08	2.46967e-06	TIMP3	0.695596
51481	0.507025	0.811253	3.48654	0.232682	0.816009		VCX3A	0.0136192
3669	20.3081	0.811176	0.447857	1.81124	0.0701038	0.274622	ISG20	0.308484
8038	19.4115	0.811071	0.429178	1.88982	0.0587814	0.248139	ADAM12	0.320998
340260	1.49733	0.811016	1.31026	0.618972	0.535935		UNCX	0.0631958
442319	1.71047	0.810815	1.97842	0.409829	0.681931		RP11-3N2.13	0.0619479
100033426	3.24568	0.810769	0.97363	0.832727	0.404998		SNORD116-14	0.0956909
54206	2531.32	0.810403	0.0935907	8.65901	4.75886e-18	5.93628e-15	ERRFI1	0.757843
5071	2.307	0.809192	1.1669	0.693456	0.488023		PARK2	0.0755465
401022	2.90065	0.808941	1.19558	0.67661	0.498654		HOXD-AS1	0.0730821
348807	3.12139	0.808913	1.27108	0.6364	0.524516		CCDC37	0.0657474
407	1.98431	0.808706	1.26905	0.63725	0.523962		ARR3	0.0440878
23096	2135.31	0.808535	0.184294	4.38719	1.14824e-05	0.000507019	IQSEC2	0.648113
26585	20.5355	0.80781	0.470786	1.71588	0.0861848	0.30871	GREM1	0.30853
59335	2.96756	0.80774	1.04096	0.775958	0.437774		PRDM12	0.0900214
8353	7.94839	0.806734	0.644735	1.25126	0.210838		HIST1H3H	0.178999
825	19.6207	0.806554	0.398216	2.02542	0.0428244	0.205135	CAPN3	0.361908
373856	2.96136	0.805796	1.17286	0.687033	0.492062		USP41	0.0501939
54854	30.0306	0.805785	0.404999	1.9896	0.0466353	0.215036	FAM83E	0.344806
55531	73.4983	0.805194	0.375444	2.14464	0.0319814	0.169311	ELMOD1	0.363749
2520	1.61992	0.804635	2.23291	0.360353	0.718583		GAST	0.0405835
54498	428.256	0.80453	0.231332	3.47781	0.00050552	0.00987876	SMOX	0.56943
912	45.4205	0.804021	0.344184	2.33602	0.0194904	0.122328	CD1D	0.406341
5138	168.968	0.803369	0.180133	4.45986	8.20145e-06	0.000398982	PDE2A	0.636772
5409	55.3039	0.803178	0.336656	2.38575	0.0170443	0.111706	PNMT	0.427068
125965	37.0531	0.803052	0.352728	2.27669	0.0228046	0.134131	COX6B2	0.395648
646074	1.62119	0.803049	1.30367	0.615992	0.5379		POM121L10P	0.0728767
100133612	4.59365	0.80261	0.841234	0.954087	0.34004		LINC01134	0.12272
7302	0.427178	0.80255	3.65674	0.219471	0.826283		TYRO3P	0.00687585
1592	36.4609	0.802344	0.445489	1.80104	0.0716967	0.278327	CYP26A1	0.312801
7434	96.9479	0.801821	0.280542	2.85811	0.00426166	0.0445481	VIPR2	0.500841
100506691	17.6942	0.801402	0.562672	1.42428	0.154366	0.422355	AC156455.1	0.21955
80039	0.940624	0.800715	2.11013	0.379462	0.704345		FAM106B	0.0252311
10349	0.228249	0.800659	3.81139	0.21007	0.833613		ABCA10	0.00642279
284904	57.6286	0.800648	0.283667	2.82249	0.00476519	0.0476805	SEC14L4	0.497138
440561	2.84822	0.800553	3.74469	0.213784	0.830716		PRAMEF6	0.0252294
100507674	0.664529	0.799996	2.71655	0.29449	0.768383		MARK2P9	0.0248267
23072	172.044	0.799789	0.164419	4.86435	1.14836e-06	7.81353e-05	HECW1	0.658274
25878	72.9689	0.799475	0.234165	3.41415	0.000639806	0.0118972	MXRA5	0.55305
64170	14.8117	0.799035	0.559826	1.42729	0.153496	0.420894	CARD9	0.239053
117195	1.81918	0.798944	2.48055	0.322083	0.74739		MRGPRX3	0.0452231
114907	8.74167	0.798884	0.54166	1.47488	0.140245	0.400481	FBXO32	0.245033
286183	3.57289	0.797795	0.986082	0.809055	0.418483		NKAIN3	0.0676358
126147	4.8809	0.797764	0.91489	0.871977	0.383221		NTN5	0.136145
348378	5.73703	0.797361	0.726746	1.09717	0.272569		FAM159A	0.165688
390205	15.2234	0.797201	0.451434	1.76593	0.0774077	0.291354	LRRC10B	0.293511
79720	483.289	0.796857	0.169809	4.69266	2.6967e-06	0.000155613	VPS37B	0.648381
23498	27.2231	0.796669	0.382324	2.08376	0.0371824	0.186585	HAAO	0.36661
150353	44.2703	0.795978	0.300157	2.65188	0.00800459	0.0679256	DNAJB7	0.453142
64856	1132	0.79566	0.22585	3.52295	0.000426765	0.00876303	VWA1	0.56871
84436	261.953	0.795607	0.201293	3.95248	7.73438e-05	0.00229259	ZNF528	0.58908
114897	47.5128	0.795439	0.321997	2.47033	0.0134989	0.0961716	C1QTNF1	0.433478
344	0.504511	0.795057	3.7457	0.212259	0.831905		APOC4-APOC2	0.01126
64168	392.33	0.794864	0.236328	3.36339	0.000769906	0.0135108	NECAB1	0.542192
114599	9.11353	0.793945	0.618023	1.28465	0.198914	0.484394	SNORD15B	0.1848
442720	0.67857	0.793705	2.41397	0.328796	0.74231		EIF3IP1	0.0130313
337880	0.546105	0.793525	3.76712	0.210645	0.833164		KRTAP11-1	0.018095
56663	0.546105	0.793525	3.76712	0.210645	0.833164		VTRNA1-2	0.018095
345193	5.42062	0.793492	1.00346	0.790758	0.429085		LRIT3	0.113292
49	0.596587	0.793358	2.77297	0.286104	0.774798		ACR	0.00269516
84701	0.638491	0.793312	2.7473	0.288761	0.772764		COX4I2	0.0107255
645644	26.2058	0.792372	0.325609	2.43351	0.0149534	0.102819	RP11-20I23.13	0.428722
2301	3.63264	0.791052	0.940941	0.840703	0.400515		FOXE3	0.101378
926	4.96041	0.790814	0.849421	0.931003	0.351852		CD8BP	0.112397
163933	107.126	0.790529	0.232413	3.4014	0.00067041	0.0122762	FAM43B	0.549347
4145	499.198	0.790414	0.132956	5.94494	2.76554e-09	4.31223e-07	MATK	0.692018
100131998	49.7182	0.789819	0.317725	2.48586	0.012924	0.0934588	RRN3P3	0.436828
5406	0.25724	0.789598	3.81244	0.207111	0.835923		PNLIP	0.00642279
100505739	0.258636	0.789367	3.81246	0.207049	0.835971		RP11-744J10.3	0.00642279
344191	0.258636	0.789367	3.81246	0.207049	0.835971		EVX2	0.00642279
169966	2.45675	0.788608	1.31421	0.600064	0.548464		FAM46D	0.0804045
27253	63.2637	0.788361	0.337044	2.33904	0.0193332	0.121905	PCDH17	0.402599
8424	0.329721	0.787177	3.78068	0.208211	0.835065		BBOX1	0.0126331
80177	22.3503	0.786988	0.482698	1.6304	0.103018	0.339216	MYCT1	0.266014
200407	5.9659	0.78646	0.743243	1.05815	0.289989		CREG2	0.149691
1368	30.6818	0.786115	0.335714	2.34162	0.0192002	0.121544	CPM	0.414186
677829	0.353264	0.785872	3.77759	0.208035	0.835201		SNORA49	0.00642279
9152	0.254594	0.785463	3.81284	0.206005	0.836787		SLC6A5	0.00642279
100129534	29.8728	0.785395	0.315304	2.49091	0.0127416	0.0929028	RP4-740C4.6	0.439292
147	1.11314	0.784571	1.79781	0.436403	0.662545		ADRA1B	0.0103578
225	1.92087	0.784507	1.42074	0.552181	0.580824		ABCD2	0.0301904
84694	1.73165	0.784314	1.50085	0.522579	0.601267		GJA10	0.045742
64806	0.410143	0.783803	3.61064	0.217081	0.828145		IL25	0.00698151
140801	25.8261	0.783743	0.742568	1.05545	0.29122	0.588711	RPL10L	0.173314
94234	0.989855	0.783565	2.0656	0.379339	0.704436		FOXQ1	0.0308745
1262	3.59645	0.782885	0.958333	0.816924	0.413972		CNGA4	0.0822849
57733	31.6207	0.782418	0.754607	1.03686	0.299803	0.59757	GBA3	0.190893
7355	486.069	0.782308	0.147362	5.30875	1.1038e-07	1.05915e-05	SLC35A2	0.665813
140699	12.9185	0.781572	0.530651	1.47286	0.14079	0.401349	MROH8	0.228945
6926	25.1756	0.781436	0.526517	1.48416	0.137766	0.397097	TBX3	0.214615
100158262	3.63298	0.78111	0.954954	0.817956	0.413382		SCARNA9	0.0924417
144568	260.097	0.780742	0.232287	3.36111	0.00077629	0.013591	A2ML1	0.547672
5269	662.073	0.780674	0.201216	3.87978	0.000104551	0.00290356	SERPINB6	0.593732
400761	1.46446	0.780256	1.64326	0.474822	0.634914		RP5-1007M22.2	0.0370155
729993	1416.59	0.779004	0.337385	2.30895	0.0209466	0.127927	SHISA9	0.446586
2039	19.5152	0.778973	0.588318	1.32407	0.18548	0.467207	DMTN	0.213161
29119	16.4261	0.778473	0.464391	1.67633	0.093673	0.32234	CTNNA3	0.282899
941	0.761096	0.778349	2.15012	0.362002	0.717351		CD80	0.0359536
816	4.19591	0.778206	0.893884	0.87059	0.383978		CAMK2B	0.101182
8329	4.59454	0.778179	0.782379	0.994632	0.319915		HIST1H2AG	0.130347
5284	0.506126	0.778088	3.81357	0.204032	0.838329		PIGR	0.00632507
100506637	7.91121	0.777765	0.619156	1.25617	0.209055		PRKAR2A-AS1	0.191915
407043	4.93888	0.777145	0.784735	0.990328	0.322014		MIR7-1	0.125944
161829	4.6615	0.777113	0.843382	0.921425	0.356829		EXD1	0.135703
54900	2.81425	0.775156	1.37884	0.562181	0.573993		LAX1	0.0787612
653689	7.40839	0.775105	0.749505	1.03416	0.301063		GSTT2B	0.155438
5179	17.7248	0.774566	0.431789	1.79385	0.0728365	0.281075	PENK	0.316317
10149	408.534	0.772169	0.179098	4.31143	1.62199e-05	0.0006801	GPR64	0.615607
93978	6.11167	0.771209	0.88434	0.872072	0.383169		CLEC6A	0.118507
5753	9.09069	0.770752	0.629519	1.22435	0.22082	0.510496	PTK6	0.180775
400932	0.36407	0.770625	3.77946	0.203898	0.838433		LINC00898	0.0126331
647589	0.36407	0.770625	3.77946	0.203898	0.838433		ANHX	0.0126331
1381	2202.53	0.770265	0.134961	5.70732	1.14767e-08	1.48099e-06	CRABP1	0.674367
284656	53.8374	0.769983	0.498427	1.54483	0.122388	0.373046	EPHA10	0.281355
728728	1.15573	0.769404	2.01705	0.38145	0.702869		AL627309.1	0.050756
401253	0.422853	0.769343	3.66401	0.209973	0.833689		LINC00336	0.00685856
220	162.991	0.767895	0.240125	3.19789	0.00138436	0.0208682	ALDH1A3	0.524326
2331	14.4591	0.767613	0.601183	1.27684	0.201659	0.488374	FMOD	0.161605
8856	2.41124	0.767346	1.35463	0.566464	0.571078		NR1I2	0.0631131
121006	0.255812	0.767195	3.80029	0.201878	0.840012		FAM186A	0.00642279
26025	13.6547	0.766439	0.602975	1.2711	0.203694	0.490507	PCDHGA12	0.219298
6079	3.85214	0.766334	1.10269	0.694971	0.487074		SNORD15A	0.07298
6752	84.5993	0.766193	0.326185	2.34895	0.0188264	0.120023	SSTR2	0.407476
8560	1553.53	0.765473	0.176264	4.34275	1.40708e-05	0.000608747	DEGS1	0.61068
643923	0.904687	0.764009	1.95268	0.391261	0.695604		ELMOD1	0.0159511
692209	0.415707	0.763818	3.68957	0.207021	0.835993		SNORD92	0.00676869
100507398	8.86149	0.763776	0.574293	1.32994	0.183537	0.464991	INTS6-AS1	0.224062
79935	5.84878	0.763434	0.789125	0.967443	0.333323		CNTD2	0.103982
19	869.622	0.763413	0.151962	5.0237	5.06859e-07	3.93118e-05	ABCA1	0.638826
353091	2.13627	0.76323	1.25228	0.609473	0.542211		RAET1G	0.0527713
442524	2.61808	0.762679	1.00451	0.759256	0.4477		DPY19L2P3	0.0768158
100302232	0.503642	0.762543	2.54847	0.299216	0.764775		MIR1226	0.0132687
7483	115.237	0.762435	0.294162	2.59189	0.00954509	0.0761217	WNT9A	0.453087
257000	29.2064	0.762053	0.353186	2.15765	0.030955	0.16555	TINCR	0.39379
132014	66.2447	0.761777	0.258883	2.94256	0.00325511	0.0379856	IL17RE	0.49553
84218	3.45443	0.761591	1.03265	0.737508	0.460813		TBC1D3F	0.0644585
100033434	7.5862	0.761463	0.808162	0.942215	0.346082		SNORD116-23	0.0915709
54742	1.27952	0.7606	2.82924	0.268836	0.788056		LY6K	0.0368062
1180	11.7343	0.760158	0.524269	1.44994	0.147076	0.410436	CLCN1	0.23297
5003	0.986507	0.759845	1.73799	0.437197	0.661968		SLC22A18AS	0.0292589
257407	71.0656	0.75982	0.261579	2.90475	0.00367549	0.0409941	C2orf72	0.487375
9124	3833.07	0.759571	0.100106	7.58768	3.25689e-14	2.03135e-11	PDLIM1	0.703937
863	46.2352	0.758949	0.398203	1.90594	0.0566585	0.243084	CBFA2T3	0.343928
346689	664.862	0.758271	0.11627	6.52165	6.95393e-11	1.57717e-08	KLRG2	0.685732
22953	49.3157	0.757682	0.25913	2.92395	0.0034562	0.0392831	P2RX2	0.495586
286002	0.244619	0.757601	3.79954	0.199393	0.841955		SLC26A4-AS1	0.00642279
415056	0.415239	0.757544	3.80852	0.198908	0.842335		CNTFR-AS1	0.00642279
79998	7.97581	0.757389	0.616734	1.22806	0.219423		ANKRD53	0.191684
8538	2.31464	0.757144	1.6223	0.466711	0.640707		BARX2	0.0612392
6338	7.78183	0.756778	0.795319	0.95154	0.34133		SCNN1B	0.117095
7130	17.8312	0.756735	0.674014	1.12273	0.261553	0.55748	TNFAIP6	0.176038
221823	0.505541	0.756723	2.93614	0.257727	0.796618		PRPS1L1	0.0104163
1893	245.299	0.756715	0.342496	2.20941	0.0271459	0.151524	ECM1	0.404473
100506746	43.887	0.756634	0.25714	2.9425	0.00325576	0.0379856	C4orf36	0.496644
10734	47.9529	0.756332	0.339151	2.23007	0.0257426	0.145852	STAG3	0.383519
130367	5.83946	0.756254	0.822927	0.918982	0.358105		SGPP2	0.115228
4907	19.2306	0.755812	0.446674	1.69209	0.090629	0.316747	NT5E	0.291589
6361	0.843366	0.755695	1.95491	0.386562	0.69908		CCL17	0.0286631
129530	2.18833	0.755469	1.29351	0.584046	0.559189		LYG1	0.0519191
135458	9.29183	0.755292	0.593372	1.27288	0.203061	0.489979	HUS1B	0.196032
2248	1.07144	0.754955	1.74813	0.431865	0.66584		FGF3	0.0458845
135927	0.488898	0.754799	2.99543	0.251983	0.801054		C7orf34	0.00988283
100287314	66.756	0.754477	0.219697	3.43418	0.000594356	0.0112477	LINC00941	0.542022
83401	10.5289	0.754228	1.00304	0.751945	0.452084	0.726333	ELOVL3	0.073565
27033	475.747	0.753551	0.519061	1.45176	0.146569	0.409555	ZBTB32	0.32303
5619	4.22648	0.752683	0.895229	0.840771	0.400476		PRM1	0.111164
84417	22.9098	0.752146	0.451453	1.66606	0.0957024	0.326028	C2orf40	0.301781
25876	14.7127	0.75181	0.465258	1.6159	0.106116	0.344118	SPEF1	0.283954
100506351	43.2258	0.751498	0.322398	2.33096	0.0197552	0.123472	RP11-68L18.1	0.405138
26052	138.832	0.750911	0.270033	2.78082	0.00542223	0.0521294	DNM3	0.491913
267020	0.326683	0.750721	3.77741	0.19874	0.842466		ATP5L2	0.00642279
100506207	7.45437	0.750528	0.721629	1.04005	0.298318		RP11-314C16.1	0.132081
100131205	3.17435	0.750201	0.933522	0.803624	0.421614		RPL21P75	0.0880332
56853	56.8101	0.748969	0.323529	2.315	0.0206131	0.126406	CELF4	0.410456
79924	324.763	0.748951	0.169619	4.41549	1.00781e-05	0.000461341	ADM2	0.608744
23401	3266.28	0.748904	0.154116	4.85937	1.17761e-06	7.94037e-05	FRAT2	0.630381
50508	0.326837	0.748706	3.7778	0.198186	0.8429		NOX3	0.00642279
11151	500.492	0.748608	0.152906	4.89586	9.78753e-07	6.8144e-05	CORO1A	0.627281
149951	1192.59	0.74855	0.151429	4.94323	7.6839e-07	5.63825e-05	COMMD7	0.633878
26223	25.0637	0.748413	0.381186	1.96338	0.0496021	0.223172	FBXL21	0.344654
844	51.0895	0.747952	0.265395	2.81826	0.00482849	0.0479295	CASQ1	0.489804
124460	0.25675	0.74791	3.80194	0.196718	0.844048		SNX20	0.00642279
56911	2.07542	0.747493	1.61184	0.463751	0.642826		MAP3K7CL	0.0284706
138307	0.243629	0.746778	3.8002	0.19651	0.844211		LCN8	0.00642279
643853	54.0272	0.746086	0.252191	2.95842	0.0030922	0.0365906	GLB1	0.494932
692207	0.481315	0.746034	2.99353	0.249216	0.803194		SNORD91A	0.0103511
283847	0.33372	0.746032	3.81693	0.195453	0.845038		CCDC79	0.00642279
8431	0.332811	0.746031	3.81693	0.195453	0.845038		NR0B2	0.00642279
26827	0.33307	0.746031	3.81693	0.195453	0.845038		RNU6-1	0.00642279
100128264	0.324297	0.746029	3.81693	0.195453	0.845039		HTR5A-AS1	0.00642279
693146	0.32265	0.746029	3.81693	0.195453	0.845039		MIR561	0.00642279
339501	0.248612	0.746027	3.81693	0.195452	0.845039		PRSS38	0.00642279
100506737	0.244141	0.746027	3.81693	0.195452	0.845039		CTA-941F9.9	0.00642279
100422934	0.242745	0.746027	3.81693	0.195452	0.845039		MIR3143	0.00642279
100287879	0.160819	0.746027	3.81693	0.195452	0.845039		LINC00994	0.00642279
100302234	0.154951	0.746027	3.81693	0.195452	0.845039		SNORA36B	0.00642279
100302284	0.154951	0.746027	3.81693	0.195452	0.845039		MIR1303	0.00642279
1357	0.154951	0.746027	3.81693	0.195452	0.845039		CPA1	0.00642279
1579	0.160819	0.746027	3.81693	0.195452	0.845039		CYP4A11	0.00642279
219874	0.160819	0.746027	3.81693	0.195452	0.845039		OR6T1	0.00642279
353332	0.154951	0.746027	3.81693	0.195452	0.845039		KRTAP12-1	0.00642279
401285	0.160819	0.746027	3.81693	0.195452	0.845039		TCP10L2	0.00642279
440023	0.160819	0.746027	3.81693	0.195452	0.845039		KRTAP5-6	0.00642279
53632	0.154951	0.746027	3.81693	0.195452	0.845039		PRKAG3	0.00642279
693156	0.154951	0.746027	3.81693	0.195452	0.845039		MIR571	0.00642279
100302161	0.156347	0.746027	3.81693	0.195452	0.845039		MIR1205	0.00642279
115795	0.156347	0.746027	3.81693	0.195452	0.845039		FANCD2OS	0.00642279
163720	0.156347	0.746027	3.81693	0.195452	0.845039		CYP4Z2P	0.00642279
441009	0.156347	0.746027	3.81693	0.195452	0.845039		CPEB2-AS1	0.00642279
5459	0.156347	0.746027	3.81693	0.195452	0.845039		POU4F3	0.00642279
693193	0.156347	0.746027	3.81693	0.195452	0.845039		MIR608	0.00642279
100131117	0.162466	0.746027	3.81693	0.195452	0.845039		ZBTB20-AS1	0.00642279
283651	0.162466	0.746027	3.81693	0.195452	0.845039		HMGN2P46	0.00642279
327657	0.162466	0.746027	3.81693	0.195452	0.845039		SERPINA9	0.00642279
389852	0.162466	0.746027	3.81693	0.195452	0.845039		SPACA5	0.00642279
677841	0.162466	0.746027	3.81693	0.195452	0.845039		SNORA74B	0.00642279
768220	0.162466	0.746027	3.81693	0.195452	0.845039		MIR765	0.00642279
100422925	0.163465	0.746027	3.81693	0.195452	0.845039		MIR4322	0.00642279
399670	0.163465	0.746027	3.81693	0.195452	0.845039		RPL13AP17	0.00642279
406984	0.163465	0.746027	3.81693	0.195452	0.845039		MIR200B	0.00642279
646480	0.163465	0.746027	3.81693	0.195452	0.845039		FABP9	0.00642279
100507392	0.166508	0.746027	3.81693	0.195452	0.845039		SENCR	0.00642279
26077	0.166508	0.746027	3.81693	0.195452	0.845039		CTD-2050B12.2	0.00642279
285668	0.166508	0.746027	3.81693	0.195452	0.845039		C5orf64	0.00642279
30848	0.166508	0.746027	3.81693	0.195452	0.845039		CTAG2	0.00642279
79747	0.166508	0.746027	3.81693	0.195452	0.845039		ADGB	0.00642279
90019	0.166508	0.746027	3.81693	0.195452	0.845039		SYT8	0.00642279
9729	0.166508	0.746027	3.81693	0.195452	0.845039		SOGA3	0.00642279
245912	0.259513	0.746026	3.81693	0.195452	0.845039		DEFB109P1	0.00642279
284402	0.259513	0.746026	3.81693	0.195452	0.845039		SCGB2B2	0.00642279
387266	0.259513	0.746026	3.81693	0.195452	0.845039		KRTAP5-3	0.00642279
7103	0.259513	0.746026	3.81693	0.195452	0.845039		TSPAN8	0.00642279
5568	0.249351	0.746026	3.81693	0.195452	0.845039		PRKACG	0.00642279
100506102	0.166801	0.74602	3.81693	0.19545	0.84504		RP11-485M7.3	0.00642279
245937	0.166801	0.74602	3.81693	0.19545	0.84504		DEFB124	0.00642279
2713	0.166801	0.74602	3.81693	0.19545	0.84504		GK3P	0.00642279
574460	0.166801	0.74602	3.81693	0.19545	0.84504		MIR498	0.00642279
100422929	0.16754	0.74602	3.81693	0.19545	0.84504		MIR4261	0.00642279
255349	0.16754	0.74602	3.81693	0.19545	0.84504		TMEM211	0.00642279
339398	0.16754	0.74602	3.81693	0.19545	0.84504		LINGO4	0.00642279
344805	0.16754	0.74602	3.81693	0.19545	0.84504		TMPRSS7	0.00642279
5552	0.16754	0.74602	3.81693	0.19545	0.84504		SRGN	0.00642279
5626	0.16754	0.74602	3.81693	0.19545	0.84504		PROP1	0.00642279
6401	0.16754	0.74602	3.81693	0.19545	0.84504		SELE	0.00642279
6708	0.16754	0.74602	3.81693	0.19545	0.84504		SPTA1	0.00642279
100302212	0.169447	0.74602	3.81693	0.19545	0.84504		MIR1324	0.00642279
100505685	0.169447	0.74602	3.81693	0.19545	0.84504		RP11-73G16.1	0.00642279
1082	0.169447	0.74602	3.81693	0.19545	0.84504		CGB	0.00642279
161753	0.169447	0.74602	3.81693	0.19545	0.84504		ODF3L1	0.00642279
5340	0.169447	0.74602	3.81693	0.19545	0.84504		PLG	0.00642279
11254	0.176053	0.74602	3.81693	0.19545	0.84504		SLC6A14	0.00642279
116	0.170843	0.74602	3.81693	0.19545	0.84504		ADCYAP1	0.00642279
126868	0.176053	0.74602	3.81693	0.19545	0.84504		MAB21L3	0.00642279
220429	0.170843	0.74602	3.81693	0.19545	0.84504		CTAGE10P	0.00642279
221718	0.176053	0.74602	3.81693	0.19545	0.84504		LINC00518	0.00642279
693178	0.176053	0.74602	3.81693	0.19545	0.84504		MIR593	0.00642279
79949	0.170843	0.74602	3.81693	0.19545	0.84504		PLEKHS1	0.00642279
283440	0.177701	0.74602	3.81693	0.19545	0.84504		RP11-885B4.2	0.00642279
353299	0.177701	0.74602	3.81693	0.19545	0.84504		RGSL1	0.00642279
400258	0.177701	0.74602	3.81693	0.19545	0.84504		C14orf180	0.00642279
401565	0.177701	0.74602	3.81693	0.19545	0.84504		FAM166A	0.00642279
100124535	0.0790068	0.74602	3.81693	0.19545	0.84504		SNORA36C	0.00642279
100128139	0.0790068	0.74602	3.81693	0.19545	0.84504		CTC-457E21.2	0.00642279
100132979	0.0790068	0.74602	3.81693	0.19545	0.84504		GOLGA8EP	0.00642279
100144597	0.0790068	0.74602	3.81693	0.19545	0.84504		LINC01056	0.00642279
100302276	0.0790068	0.74602	3.81693	0.19545	0.84504		MIR1290	0.00642279
[truncated: 20,422 more rows]

## Sheet: signature of UP short-term
AIRE
DSG3
FAM20A
C7orf57
C20orf166-AS1
PTH1R
SHISA3
FOXB2
LTF
ACTA1
COMP
HHIP
IL13RA2
OLAH
CCR8
ALPK2
BTLA
DNMT3L
ADRA1A
RRAD
TDRD1
KLF17
APOL4
SLC2A5
HAS2
SERPINB5
GCGR
RGCC
RSPH1
VGLL2
MAEL
FGF4
ZNF534
GRIA1
SORCS3
CPLX3
DPPA3
PKP1
EVPL
ALPP
SYT4
CLCA2
DPEP3
KHDC1L
CABP7
DLL4
HAS2-AS1
SLC22A3
PTH2R
MAP6
LRRC3B
PLAC8
NRN1
SLC35D3
LAMA4
DEGS2
POU2F3
HPGD
OLIG3
GAD2
DPPA5
CLEC4G
SEC1P
COL4A3
KLF4
FAM71F1
ACTG2
ZSCAN4
MGLL
IL32
TNC
SCUBE2
SOX18
NRP1
SPP1
AMER2
HES2
ASCL2
TDRD6
TPRX1
IL22RA1
GALR1
NR5A1
NAV3
GPX2
HRASLS5
CCL28
PRDM14
APC2
LAMA3
MATN4
MT1G
ZNF492
RGN
FNDC7
CRYBB1
NLRP7
MT1F
GRPR
SLC17A8
KCNG3
ALPPL2
RP11-494M8.4
HSPB6
GDF3
KCNH5
GDNF
C9orf135
LRFN5
TNFAIP8L3
TFAP2C
LINC00086
NPY
CACNA1E
ZYG11A
LGALS12
HAPLN1
LINC00890
TMEM215
SLC6A3
CBR3
NR4A3
TMEM171
MT1X
CYP2B6
GNA14
ALDH1L2
ECEL1P2
CES4A
KCNN4
CCNA1
MYH7B
CCSER1
DGKI
KCNMB1
SLC52A1
SLC1A2
BIK
ICOSLG
HFE2
CNR1
SCRT1
CDH26
RP11-359E10.1
DPPA2
ADAD2
MMP24
RARRES2
PCDH19
CALCR
ZFP3
NPNT
SCIN
PLA2G7
UNC5C
WIF1
TMEM130
KIAA1199
CDH13
ITGA9
AGPAT9
IRF4
NLRC5
AMN
ABLIM3
EFCAB6
MYO3B
PRUNE2
PLK5
PRODH
SLC22A2
LHFPL3
SERPINB9
ZNF578
PKD1L1
SORBS2
NPB
NCAN
C2orf16
ST8SIA6
LRRTM3
UTF1
SLIT1
MYOM1
TRHDE
JUN
CHD5
NOXO1
PITPNM2
ZNF365
GPNMB
ADAMTS16
KCNK12
OVOL1
SLC16A10
TMEM88B
OPCML
DUSP10
PROC
SLC34A2
FAM19A2
PDE1B
LYPD5
NPFFR2
VENTX
PDE4D
THRB
SMARCA2
LIMS2
PCSK1N
KCNK17
PIWIL2
DPYS
GUCY2C
ALOX15
KCNH4
CXCR4
CD44
PDE4B
FAM109B
SEMA4A
MUC4
KLHDC8A
RFPL1S
TFPI2
NLRP12
BHLHE41
WFDC2
DUSP4
SHC2
NSG1
PCDHGB4
PRORSD1P
MFSD7
MYOZ1
CR1L
TTBK1
NPAS1
ZNF600
TNNC2
SLC17A6
NOX4
C1QL3
PSMB9
CEND1
SPOCK2
TSPEAR
PTPRN
CYGB
RNF212
RCN3
STAB1
CA4
CTHRC1
POMC
LOX

## Sheet: signature of DOWN short-term
CXXC4
TMEM88
BCHE
USP3
EMX1
HMX2
APLNR
SP8
HTR7
SEMA6D
TLR3
NDNF
PRTG
PPP1R32
MFNG
ARHGEF25
OPTC
ESRRG
PKNOX2
FZD2
ELTD1
CAMK2N1
CACNB3
RP11-1055B8.7
FAM81A
SOX3
KCNAB3
LMO3
SFRP1
PYROXD2
TMEM100
IGDCC4
RAI1
PPP1R9B
FUT9
CHD7
CADM1
SHISA6
GPM6A
VGF
KIF25-AS1
CD82
DPEP1
DUSP6
KDM6B
TSPAN18
LRRN2
GPC6
SLIT2
NFASC
IGDCC3
CRABP2
LRRC4B
MUM1L1
TCHP
F10
WSCD2
COMMD3
FOXO6
FILIP1
AGAP3
LINC00669
ZNF385A
KIAA2022
KIAA0895
NR6A1
ASIC1
ANTXR2
NRGN
ZNF436
CHD3
PHLDB2
CCBE1
CD40
GPR162
SCN4B
SASH1
ZFHX4
ADCY6
GAS1
EPHB3
BST2
MDFIC
RNF180
PCDHB10
VSTM4
GAS2L3
PBX2
CNKSR3
RASGRP1
FBXL14
BMP4
KCNQ5
GEM
GLI3
RNF145
PDGFRB
C20orf112
TMEM55A
SULF1
ARMC4
IKZF2
PRICKLE1
GPSM3
C6orf141
TLR5
IRAK4
CTD-3193O13.9
GDA
STON1
NCAM1
ASAP2
TMEM106C
BICC1
ZADH2
RP1-46F2.2
STOX1
SMARCD3
MYRIP
OPN1SW
CXXC5
USHBP1
CCNG2
SYNE4
COMMD8
SLC1A1
LSM11
ITGA5
ADAMTS6
THAP2
BMP1
ASTN1
DLGAP1
MAP7D1
LINC00707
ZNF641
FZD1
FRRS1
SVIP
SEMA3A
HES1
NFKB1
MDFI
MED12
FIGN
MAML3
PNMAL2
SLC1A3
C15orf38
KIAA0101
MN1
DHRS3
PLAUR
DOK1
ZNF518B
BCL9
SKIDA1
AVEN
NPR1
ZDHHC2
SARDH
ZNF521
SDK2
DNAJC6
ZSWIM6
PBK
IL1RAP
ARHGEF17
GNG12
RPS6KA3
APBB1
ZNF702P
STARD8
ATP7A
GPR37
SYDE2
INPPL1
EFS
COL21A1
PLCL2
SERTAD4
CSRNP1
ARHGEF40
NOVA1
ACADSB
CPXM1
KIFC3
RHOBTB3
C17orf96
AHDC1
H2AFY
ZNF219
SLFN13
NBEA
ITPKB
RRAGD
CKAP2L
TRIM13
ENPP4
PCDHGB6
JAKMIP2
KIAA1161
KIAA1462
KCTD11
GRK5
PTPRJ
LSAMP
IKBKE
CRTC3
FAM189A1
CASZ1
SIRPA
ID3
IL13RA1
PRRT2
ADORA1
CAST
SCMH1
NME4
CAP2
TMEM35
PKIA
RTKN2
GRIK5
PLAT
DAB2
SKAP2
PDLIM2
NCOA6
PM20D2
MEIS3
RASSF2
SCUBE3
SSBP2
FAT1
CADM3
IFI27L2
PREX1
ZMAT4
IGSF21
PLXNA2
MARCKS
MXRA7
NRIP1
LNP1
PDZRN3
MARCH9
ZHX2
COL4A6
COL2A1
GNAL
WDYHV1
CDYL
ZNF704
BTBD17
KCNH2
FAR2
COL26A1
VASH1
PRSS35
BTBD3
HECTD2
FAM115A
PHF21A
SLC10A7
SEMA4F
RN7SL2
PCED1A
TCF7L2
CHMP7
ANLN
SYDE1
RGS3
CFL2
DMXL2
PTMS
TNFAIP8L1
ATAD2
SATB1
SMAD3
PARP8
SERTAD2
PRKD3
LHPP
RP1-152L7.5
ATP2B4
PLS1
NAT8L
SLFN12
SPATS2
ECHDC1
BMF
HDAC9
ZBED6
CCNE2
PHC2
BCL7A
NAB1
COL5A2
SH3GL3
WSCD1
GTDC1
SSH2
IDH2
CHD9
DLEU1
EHBP1L1
NID1
SLC9B2
GPSM2
WDTC1
MMP2
LCORL
SVIL
FKBP5
GNPDA2
SYNJ1
CADM2
PIR
ISOC1
TMSB15A
AKT3
CDC42EP3
EPHB1
ANP32B
E2F2
TNNT1
PCTP
MAGI3
SALL1
FAM57B
RALB
CCDC28B
MBP
ZHX3
WHSC1
SLC36A4
SRSF12
FPGT
DLC1
IVNS1ABP
OPN3
YPEL5
FAM111B
BCL2L2
APPL2
TRAPPC9
TP73-AS1
ZNF710
VEZF1
BCORL1
STK3
GNG5
SLC35A1
TMEM92
SLC35F1
SENP7
MEX3B
WDR76
SEPT5
LIG4
HSPA4L
LANCL1
TENM3
SSFA2
CPZ
ANK3
UBE2J1
ACAT1
ZBTB33
FOXJ2
C5orf24
PCDHGB7
ARHGAP23
SNX24
NIN
VIPR1
ARL15
MYEF2
CDK1
ZBTB46
SGCE
ATP5E
CFDP1
FMNL3
UBOX5
C20orf96
FBXO3
STAU2
