# Supplementary material for: Stability of Imprinting and Differentiation Capacity in Naïve Human Cells Induced by Chemical Inhibition of CDK8 and CDK19
Source: Cells. 2021 Apr 12;10(4):876. doi: 10.3390/cells10040876 (PMC8069959; doi:10.3390/cells10040876)
Supplement: Supplementary file 1 [file cells-10-00876-s001.zip › Supplementary Table 4.xlsx]

## Sheet: legend
Supplementary Table 4: DEG genes after short- or long-term CDK8/19i treatment
Sheet#2: Gene names of shared DEG between CDK8/19i treatment short- and long-term. Sheet#3: Gene names of exclusive DEG in short-term CDK8/19i treatment. Sheet#4: Gene names of exclusive DEG in long-term CDK8/19i treatment.

## Sheet: shared genes
PRDM14
KCNG3
RARRES2
CRABP2
SORBS2
NCAN
RNF145
ANLN
FZD2
SP8
FAM129A
AGAP3
CADM1
GNA14
ADAMTS16
C20orf166-AS1
JARID2
SORCS3
APBB1
LINC00086
GPC6
PRUNE2
PTMS
CACNA1E
ZNF578
PPP1R9B
NME4
PCSK1N
ANP32B
ZNF398
HSP90AA1
ZNF385A
NACAD
GPAM
NRROS
GRIA1
CACNA1B
SHISA3
NAV3
ANTXR2
ZFP3
CRABP1
PYCRL
CDK1
MMP24
AHDC1
CD44
SLC1A2
SLC22A23
GPR176
FNDC7
APC2
TSPAN18
SCUBE2
RBMS1
LRRC4B
GPT2
ITPR2
MN1
COMMD7
CORO1A
TNNT1
HECW1
ARHGEF25
CHD5
CEND1
BEND4
HAS2
FAM71F1
MAP6
C7orf57
LRRC3B
SLC7A11
RGN
ZNF425
KRT7
CDC16
ICOSLG
KIAA1199
KCNH5
ACTG2
MATN4
CACNB3
KDM6B
NRBP2
COMP
THBS2
KIAA1551
CHD3
SYT4
PPM1B
SEMA6A
KCNA6
SLMO2
COMMD8
PBX2
TNC
FAM124A
RPS6KL1
MRPS6
ZNF780B
ZNF827
MXRA7
SOX3
KCNN4
ADRA1A
IFRD1
TMUB1
DLEU1
PDCD4
PLAUR
DAB2
HDAC9
FILIP1
CXXC4
ACTA1
SLC1A3
CYP1B1
LMBRD1
CSRNP1
TTBK1
KCNH2
CHST8
CD97
ECHDC1
FAM81A
MDFI
SARM1
CD82
GEM
MAGI2
ZNF850
GALNT10
ST6GAL2
FAM57B
LINC00941
C17orf96
ALPK2
C1QL3
KCNK17
XYLT2
MEX3B
NECAB1
GLB1
EIF4A2
RNF212
SLC35D3
TMEM35
SLC22A3
NOXO1
KCNMB1
FOXB2
SYNE4
CTD-2162K18.5
PEX2
PCDH10
SKAP2
ZNF135
ZNF268
ZNF416
ZNF561
ZCRB1
UNC5C
ZNF770
RAB3GAP2
STARD8
TRANK1
SLIT1
COMMD3
KCNK10
CD40
CCDC28B
DOCK4
MAP7D2
CTSZ
TUSC3
DGKI
CABLES1
ARHGEF1
AXIN2
COL21A1
HSPA4L
GPSM3
SULF1
ZNF613
SCN4B
DPEP1
KCNMA1
NOX4
ZNF252P
BHLHE41
CNN1
SUSD5
APLNR
CPZ
PMEL
S100A13
B3GNT7
ZNF365
FZD1
BMF
BMP1
PER3
B3GALT5
SEC14L4
ZNF610

## Sheet: shot-term only
MKRN1
NSG1
GDF3
VENTX
ERRFI1
ALDH1L2
DPPA2
EDIL3
DPPA3
USP3
PRNP
PCK2
COL26A1
PDLIM1
FBXO2
CHD7
VGF
MT1X
DNMT3L
IGDCC3
CCNA1
PDE4B
ZYG11A
MRS2
CDYL
ALPPL2
ATAD2
PRODH
TNFRSF8
HPGD
SASH1
FAM20A
EVPL
FGF4
WIF1
PYGL
NLRP7
FHL2
TPST2
C9orf135
IRF4
KLRG2
CKAP2L
SEMA4A
CPXM1
BCHE
ITGA9
SMARCA2
NFASC
HTR7
TDRD1
MRAS
KDR
PTPRJ
PRKD3
MUC4
INPPL1
NR6A1
TMEM106C
MAP7D1
NRP1
MATK
PKP1
AIM1
HAPLN1
SLC34A2
SALL1
RCN3
FUT4
PRTG
DNMT3B
GNG12
SLIT2
FUT9
HRASLS5
SHROOM3
HES2
AIRE
SLC6A3
ESYT3
WFDC2
TIMP3
HIST1H2BK
DSG3
TCHP
2007-09-01
PBK
RAPGEF1
CAMK2N1
PHF21A
CCNG2
NCOA6
NEFH
TMEM55A
PLA2G7
PITPNM2
FAT1
CRYBB1
PDZRN3
SYT2
ESRRG
CNTN1
RBPJ
SLC35A2
SPRED1
RPS6KA3
PIM2
TRIM13
RACGAP1
HMGB2
AVEN
ZNF219
APPL2
KIAA1211
LAMA3
A4GALT
SLC16A10
GNPTAB
IDH2
CTD-3193O13.9
AGPAT9
UTF1
DPEP3
ZNF93
TJP1
POU2F3
ASH2L
ID3
LAMA4
TRNP1
CBR3
PDGFRA
PHLDB2
ARHGEF17
ABCA1
RRM1
ACADSB
CXCL5
SIRT1
LRFN5
PDGFA
DIDO1
FBN3
NFKB1
METTL7A
SMAD3
BCL9
SHC2
CTDSP2
PCTP
CCNI
PRICKLE1
FAM111B
ISOC1
DPPA5
JUP
GALNT3
ARHGAP23
FRAT2
MDFIC
OVOL1
GUCY2C
GAS2L3
ADCY6
TMEM215
ZNF90
CXXC5
SPATS2
MPP5
ZNF641
ENPP1
TUBB2A
FLNA
AASS
FAR2
KCNK12
RTKN2
SLC36A4
TDGF1
SSH2
TMEM130
PTPRN
CFL2
UGT3A2
FZD5
FKBP5
TP73-AS1
ACAT1
VPS37B
SMAD5
TMEM200B
HENMT1
GLI3
CHD9
ANK3
BTLA
ABCG2
CTTN
UBE2E1
TRHDE
ZNF878
ACSL4
CAP2
SLC2A6
ALPP
CDC42SE2
TAF5
FAM189A1
TRAPPC9
PROCR
PPP1CC
PSD3
EPS8L2
GBAS
GNAL
NPAS1
CASC5
ASAP2
RNASEH2B
ZSWIM6
CILP2
MELK
PDE2A
IGDCC4
RAB3IP
UNC5B
ZNF649
KLF12
LMO3
TERF1
KCTD11
ZBTB33
C5orf24
FAM109B
PNP
SOX4
PI4KA
METTL13
PDE4D
TFPI2
TDGF1P3
ADM2
MGLL
MAP3K1
DDX25
2010-09-01
REPS2
PDZD4
SNX2
IL13RA1
IQSEC2
WARS
ATP7A
DSCR3
TUBB4A
TBC1D23
ZBTB46
DEGS1
TMEM158
KDM4A
RNASEK-C17orf49
ZFR
FZD3
PNPLA8
TUBB3
CDC42EP3
GPR64
SFRP1
HDAC7
SLC30A1
MKI67
CNIH4
CDH26
CYP2B6
FLNB
TDRD6
LTF
TRIM26
SGOL2
NLRP12
STC2
MFI2
ANKS6
MID1
TOP2B
VEZF1
ADD3
WDTC1
ZNF518B
GPR162
AARS
LIN54
NLRC5
DAB1
GPX2
NAT8L
PYGO2
ZDHHC2
PARP8
ATP5E
MICALL2
KAT6A
METTL9
PPP2R5C
GTDC1
C20orf112
SLFN13
OBSL1
SOX8
OSBPL3
BCL7A
TRAPPC6A
NDN
AGPAT2
IFITM1
ANKRD28
TRIM59
PPP1R14A
SLC16A2
GID8
CNKSR3
DNAJB6
USP24
FBXL14
PTPLAD1
PDGFRB
CLEC4G
RP11-1055B8.7
MAP2K1
DUSP10
PLS3
MYEF2
MARCH6
LRRK1
SATB1
ARL4A
PCSK5
DMXL2
KIAA1033
LSM11
TRAPPC3
PEBP1
MED12
SMC3
EMILIN2
COL5A2
LRRC2
TJP3
HNRNPA1P26
RHOBTB3
CTNNB1
NEDD1
TFAP2C
FIGN
DLGAP3
NPW
CKS2
LCORL
MRAP2
ZNF860
KLHL5
AKT3
LANCL1
PEX13
TENM3
RALB
SSFA2
XPNPEP1
PRIMA1
CYP2S1
SEMA6D
KIAA1147
FAM101B
MARCKS
CKB
MYO1E
ZNF682
MPV17L
PM20D2
MAGED1
ATP2B4
SETD4
DEAF1
CCDC88C
MYCN
ZNF836
SLC43A1
ZBTB7B
TRABD2A
H2AFY
KBTBD2
KLF7
NRXN3
ATP6V0E1
RAI1
KIAA2018
SLC1A5
ZNF528
TCF4
ZNF600
HHIPL1
SYDE1
REEP6
CNN3
ZNF765
BEX4
DSCC1
SGCE
NF1
QKI
CHST15
CAST
MIER1
TBCD
LINC00890
NBEAL2
CCBE1
CEP55
KHDRBS3
ACAA1
NEK2
MAN1A2
SVIP
ARID1A
DNAJC6
TMEM47
HECTD2
GJC1
SERPINB6
MECP2
OLAH
IMPA1
GALNT18
PTPLB
METAP1
ZSCAN4
POLR2G
ADAMTS2
CDH11
BUB3
BUB1
KHNYN
DHRS3
CYGB
NIN
KREMEN1
RNF167
PUM2
SEMA4F
RNF130
LRIG1
TLR3
KIAA1161
MAGED2
CFDP1
FNBP1
TYMS
IFITM3
ODF2
ELF1
MDK
SSBP2
ZNF704
MAN1C1
TMEM171
LPPR3
KCTD20
RHBDL1
GNB4
GPD2
NECAP1
SHISA5
SLC52A1
OAZ2
RRAD
PTAR1
LRRN2
ZHX3
ACE
STAR
STAU2
CRELD2
SUCLG2
FAM213A
NUF2
GLDC
DYM
NIPBL
PTPRN2
THAP2
CCR8
MND1
SMC4
IL6R
GMIP
KIAA1462
CSPG5
PLEC
BIK
SIK1
PPM1H
HK1
IPO8
ANXA4
SLC8A1
DLGAP1
STK3
ATAD3B
BCL11B
HMX2
S100A10
FARP1
ZNF134
RND3
EZR
PLCB3
ABR
CCDC78
ZFP36L1
NSMCE4A
HNRNPR
TUBB2B
TCF7L2
RGCC
MMP25
SH3GL3
DUSP4
MYLK
BTBD2
ABCC4
PDLIM5
CHAC1
FAM46B
NRXN2
ASTN1
TAF9B
RAI2
MYADM
MYO1D
IVD
APOA1BP
TRAK1
RNF31
LIG4
MYH7B
TCEA1
IL32
UAP1L1
SMCO4
RXRB
CMPK1
FBXO46
SVIL
MT1G
UBAP2
FAM98A
PIFO
GABBR2
ZNF841
CASD1
SLC1A1
SMCHD1
FRRS1
LMLN
SCIN
EIF4B
MT1F
LOX
MAP4
STX2
PLK4
NUDT4
NADSYN1
PTH2R
GNPNAT1
SLC4A11
GLI4
RAC3
GOSR2
NPNT
DOK1
SYDE2
DDHD2
MOCS3
CHSY1
FBXL18
ZMAT4
MCL1
KIAA0825
LECT1
ELAVL3
C2CD2
MSTO1
RGS16
FAM115A
FAM20B
PFKFB3
ATP11A
INHBE
E2F2
G6PC3
ROGDI
DLGAP5
VWA1
SCMH1
PKIA
SMAD7
GAS1
NCAPD2
ITGA5
STOM
ADAMTS15
PLXNA3
JAKMIP2
DCAF5
OPCML
CNPY2
BMPR1A
ZNF143
MCPH1
HHIP
PLSCR1
IKBKE
GCGR
MYC
KAZN
DHPS
PARM1
CCNB2
MAP3K4
FAM63B
ZNF254
KIF20A
PTDSS2
SMOX
COL4A3
PTGIS
DEPDC1
MEIS3
TMEM154
ZSWIM4
CDA
SMURF2
L1CAM
GTF2E1
BAZ2A
CACFD1
EBNA1BP2
EDNRB
NPR1
DBNDD1
TRIM5
MAD2L2
SERAC1
CD81
FDFT1
PLTP
SLC16A9
LRRC8B
BTBD3
PRUNE
KIF14
EMX1
WDYHV1
ASCL2
STK39
MXRA5
SEMA3B
ACSL6
SELM
GPM6A
HERPUD2
KMT2E
SESTD1
PTPRA
TULP1
FAM43B
PCED1A
ZNF710
NES
NIT2
KIF11
C19orf26
TMEM251
IVNS1ABP
ITIH5
ZNF652
AZI2
ENTPD4
GATAD2B
DSEL
WWTR1
ACSBG1
DUSP9
PARP9
PFDN6
LPCAT3
UBOX5
AP3M1
TNFAIP8L1
GRIN2A
POU5F1
CGGBP1
TMEM132A
GTF3C1
ZFP57
PMM2
TIGD7
TPD52L2
BCKDK
LONP2
A2ML1
ZNF75D
DUSP6
MAP4K2
ZBED4
SERPINB9
SHMT2
GCDH
FAM49B
ZSCAN2
TXN
CA2
GALK1
TARS
PREX1
PCDHGB4
ZNF350
USP33
DCXR
EPHB3
MARCH9
ZNF296
CDKN3
TGIF2
CAND1
CTDP1
MX2
SORBS1
POMC
FIG4
RAD21
ARMC4
AKAP7
CDH13
CDK14
ARHGAP28
PEX10
NBEA
COL16A1
ZDHHC3
STARD4
DHX32
ZNF672
SCG5
TMEM88
CENPE
MFSD7
OGDH
WDR76
CRTC3
ARSE
SERPINF1
KIAA0368
KCNK6
IWS1
VANGL2
TCN2
VEGFA
CPLX3
DDX49
C6orf89
SH3GLB2
ENPP4
SLC35F1
PLAG1
RBM19
MIEN1
EDEM2
KAT8
UBA2
LRP10
MYOZ1
ARHGEF40
SMAP1
KLF17
ZADH2
KIAA0101
KDM1B
PRC1
PTTG1
ANP32A
HDAC8
EFNA5
OLIG3
INA
GPR156
BICD1
UBE2V1
BUB1B
SC5D
TM2D2
YPEL5
ATG3
YAP1
TENM2
CFD
GDNF
EFCAB6
SNX21
CTD-3074O7.11
NOVA1
ARL3
WDR41
FAM189B
MMS22L
NABP2
KIF1A
HAPLN4
ZHX2
TRIM47
PKNOX2
PHACTR4
SPTLC1
BCL2L2
AMN
NECAP2
DDX58
ARMCX3
KIRREL2
MOB3B
GNG5
PQLC3
FOXJ2
MBP
FBLIM1
ALDH1A3
DCTD
ABHD10
PIAS1
MINOS1-NBL1
GPR126
C1orf43
NRK
ZNF486
C11orf49
GRPR
CNR1
PLEKHG2
ALOX5
VLDLR
CNN2
SEMA3A
PQLC1
SLC22A2
WDR47
PHF21B
DNAH14
SPP1
ID1
SLC30A3
CABP1
ECE2
CD9
PVR
GNPDA2
TTC23
FBXO3
VBP1
ADORA1
NASP
FUNDC2
SERTAD2
ORMDL3
TNNC2
PAPOLA
CCDC117
DYX1C1
EGLN3
CTH
DENND5B
SOCS5
NCAPG
RABAC1
RNF125
ZNF148
MFSD1
GOLGA4
KCTD7
STOX2
FAM19A2
2006-09-01
PACSIN3
SLC2A1
GEMIN5
C1S
PRRX2
CEBPZ
GABPB1
HEG1
MAPK14
TTYH3
RPS6KA4
CCSAP
NETO2
PLD2
LFNG
MUM1L1
CYB561
HEY2
STIM2
ADPGK
GGPS1
ATRNL1
PFKL
ZNF469
EPB41L1
CHMP7
AFMID
PARN
ZYX
EHBP1L1
DLG1
MAEL
POLR2H
PIR
ELMO2
VAT1
MYRIP
PPA1
SLC3A2
KIFC3
ESYT1
IGF2BP2
TFDP1
CDKN1B
RASSF2
HIP1R
KCNN2
CBFB
SKA3
ARID2
LNP1
IGSF21
SNX24
RIF1
SUPT6H
CLU
SIRPA
SEZ6
AKIRIN1
ZIK1
E2F5
PPFIBP1
PCDHGB6
FRMD4A
MAML3
EED
ATPIF1
SPATA18
TICRR
POC1B
RUFY3
RAD51AP1
SLC38A9
NDUFS4
THEMIS2
SHISA6
FOXO6
EFS
RELL1
ABI2
KREMEN2
C11orf30
DLL4
SBF2
FAM71E1
FUCA1
KLF4
LHFPL4
DDAH2
GPR37
ASRGL1
PRKCD
WDR1
ZNF589
IKZF2
AGPAT4
SLC36A1
AMIGO3
PIGG
ATF7
RSPH1
MTA2
DPYS
PTH1R
C9orf72
ATXN1
PLA2R1
SMPDL3B
PNMAL2
ZNF521
AKR1A1
SLC41A1
LGALS3
NABP1
SCAND2P
TFCP2L1
IDE
KHDC1L
EPHB1
EHBP1
ZFP91
PROC
RB1
C2orf16
RBFOX2
AFAP1
MAPK8IP2
LRP12
TARBP1
CNOT2
PLAT
ARCN1
MAP7
TPX2
WDR73
TCF7
NIPA1
TCERG1
C6orf132
DEK
PAN3
UPP1
SPAG9
ZNF695
TMEM220
SKIDA1
SMARCD3
SLC29A2
ABLIM3
UBL5
STON1
MSL1
CABP7
GPR143
FAM98B
SPATA2
NT5DC1
MYL6
GCFC2
GRIK5
NRIP1
NID1
NEDD4
PPL
TPRX1
PSAT1
ADNP
KLHDC8A
CBS
CDCP1
ARHGEF4
PLEKHG3
UBR7
HMG20A
GOLPH3
MB21D1
BAG2
ARMCX2
LRRTM3
PODXL
PTN
ZNF594
RNPEPL1
DOCK7
RAB13
PPT2
FERMT2
LGALS12
TMEM88B
ACAP1
SDK2
DNAJB5
TRIM54
GTF3C4
VSIG10
NPY
EPS15
FAM78B
PDCD11
RGS3
MUS81
IL17RE
C4orf36
SYNRG
ZNF552
CNST
GDI2
MAN1A1
USP9X
EFR3A
ZBED6
OPN3
USP21
CCNG1
GAD2
INPP5D
ASIC1
RNF180
NFATC4
DNAJB2
CDK17
C4orf46
POLR2F
IGFBP2
CDC42SE1
ADCY2
RN7SL2
STK10
PFKP
PHF1
ZNF614
CNOT6
P2RX2
TMEM43
USHBP1
KIF13B
GORASP1
MXD4
SESN2
CCBL2
GRTP1
PRKRA
EFHD1
F3
UBB
HFE2
ATP2A3
ZNF502
HNRNPA2B1
ZNF586
CHST9
PKP4
PARP10
DEPTOR
B4GALT4
C2orf72
OGFOD2
NCAM1
TMEM254-AS1
ZNF701
MANEA
ZFYVE16
EID2
EML6
PPARGC1A
VPS9D1-AS1
RPAP3
MEST
PLAC8
NANOG
VPS26A
FXR1
USO1
CSK
CHMP3
APPBP2
ALOX12
PKP3
SIN3B
CD276
UBE2R2
KIAA0586
KATNBL1
TMTC1
RASD1
PCSK7
CDC27
PSMB9
MROH6
DCLRE1A
MBOAT2
CKAP2
GALR1
CMAS
TET1
CLSPN
RET
VGLL2
KDM4C
2005-09-01
HSPE1-MOB4
PFDN2
SV2B
FAM102B
SARDH
HNRNPH3
GARS
CRYBA4
ALPL
STAB1
VPS16
KANSL1L
RUNDC1
CCSER1
BAG5
PGM2L1
KCNAB3
HMOX1
ZNF7
CCDC3
CHAF1B
CTHRC1
CPT1A
CLIC1
LIMS2
ARPC1B
SYNJ1
KIAA1324L
CBX1
KIAA0895
EFTUD1
GPRC5B
DCC
PPP1R3B
SBNO1
SLC25A29
PLS1
GPC4
C4orf21
VIPR2
INPP5J
ZNF436
WNK2
ARHGAP18
TUBGCP4
SNF8
LARP1B
RHOT1
TOMM34
CAMKMT
C4orf27
MST4
PPM1A
PARP2
NMI
UBXN11
SLC30A6
ARL15
ATG10
GRIN1
SLC35E3
SLC9A1
SYNGR2
RNF187
KRAS
COMMD5
GBA2
ACBD7
BOD1L1
GRK5
SPCS3
SLC17A8
EMID1
ATP5H
VIPR1
CADPS
CDC37
SENP1
ZNF480
MAP2K5
ARL2BP
MTHFD2
SLC35A1
ZNF592
AKT1
SALL4
THOC1
CALCR
KIAA1467
EGFL6
INPP4A
DMKN
GXYLT1
CXCR4
SNHG14
CCNE1
CTNNAL1
H2AFZ
SDAD1
SPOCK2
SFRP5
TSPEAR
HS3ST2
EFNB2
SYT6
GPSM2
C20orf96
MCF2L
PRKAA1
CASQ1
MFNG
WHSC1
INTS10
SGK1
WDR60
NPB
CEP72
USP28
ACAN
ST8SIA5
LSM14A
SYNGAP1
COPG2
C3orf80
FRS2
TEAD1
CALML4
2004-08-01
BATF3
PRR13
PHF10
GPNMB
UBASH3B
BHMT
LSAMP
NAGPA
NUCKS1
CABYR

## Sheet: long-term only
MAP2
CASP10
MIAT
HTRA1
C20orf166
CYP26A1
MYL9
HNF4G
MFAP4
VIL1
KCNK5
IRX3
AMOTL1
AKR1C3
CGN
KIF5C
PPAP2C
CLDN4
AP1S1
RTN1
HS6ST3
TNIK
KLK6
ADCYAP1R1
AGER
COL22A1
INPP5F
FLVCR1
FRMPD4
GAS7
PREX2
PVRL2
KITLG
SLC2A12
ADAMTS17
SP6
ANK1
CTDSP1
EFNA1
ATP8B3
KCNH8
SEMA3C
NLGN4X
RP11-23J9.5
KIF25-AS1
LINC00698
COMMD3-BMI1
GPR50
AJAP1
USP44
SHANK2
PTGS1
GPR19
EPHA10
RIPK4
IER5
NRIP3
SEMA3D
KIAA1324
BCOR
RHOC
BCL2
STMN2
FAM46C
ELMOD1
C1orf61
SLC17A6
CNTNAP3
KCNJ3
ITGB8
ZNF395
NPY1R
DESI2
TMC6
CLEC14A
ZNF608
CLDN19
CCND1
CDK6
KCNA1
CD79B
SLC30A10
HSD11B2
TRIO
TACC2
VASH2
APOBEC3D
GABRA1
GRAMD1C
RP11-359E10.1
CECR2
EGR1
AC106875.1
PAH
RP11-267N12.3
AC141586.5
CTCFL
TCF19
NFIB
PTPRT
DYNLL1-AS1
GLTP
TMEFF2
PTGR2
ACTC1
FAM189A2
ZNF829
CARD6
IFITM2
DAAM1
NKX1-2
ZNF549
PNMT
RHOU
MED12L
ZNF660
UNC13A
GZF1
KIAA0247
BCL11A
FAM86B1
KAZALD1
GPR97
STXBP5L
INTS6
FOXN3-AS1
SPIN3
CCDC167
COX7B
ELN
RSPO2
TP73
NXF2
ZFP28
ZNF84
LPP
ADRA2A
RHBDF1
WDFY2
GDAP1
VTI1A
PLXNA2
LRRC37A4P
CASZ1
MAP1B
KIF25
SIRT4
LIPE
CHGB
SERPINA5
PLEKHA7
NRN1
SLITRK3
CA8
DDB2
LPHN3
CHST14
SPRY4
FAM13B
IL11RA
NKX3-1
MIR4458HG
JUND
PRRT2
BMP4
PEAR1
CNIH3
CDKL5
HRH3
SNTG2
HIPK2
PCOLCE
TNFRSF10C
FAM160B2
SCARF1
TANC2
HCG18
TNIP1
GPRASP1
PDCD1
RP11-1055B8.4
FLVCR1-AS1
KCNN3
RP4-740C4.6
CNTNAP3B
ZNF229
ZNF470
ZNF583
RMST
TNNT2
AHNAK
PRELP
NPY5R
RHOH
ANK2
NTRK3
ATP1B3
TMEM150C
RP11-20I23.13
NEURL1B
STAT6
ST8SIA3
LINC00707
HTR3A
EFNA4
MGAT1
ZNF37BP
CDH8
SAMD14
PER2
SMG1
BMP7
BHLHB9
TOB1
CREB3L1
CLEC11A
AMER2
FOXN3
LPA
SLC1A4
ZNF44
ZNF132
HPDL
AP4S1
WNT3
NFE2
SEC14L5
STC1
RP11-378J18.3
ZNF702P
PPFIA2
ARHGEF10L
PTGER3
BSN
MCM3AP-AS1
